# Supplementary material for: Phenyl 3-meth­oxy-4-phen­oxy­benzoate
Source: Acta Crystallogr Sect E Struct Rep Online. 2011 Aug 27;67(Pt 9):o2393. doi: 10.1107/S1600536811033678 (PMC3200648; doi:10.1107/S1600536811033678)
Supplement: Supplementary file 2 [file e-67-o2393-Isup2.hkl]

# 
# h,k,l, Fc-squared, Fo-squared, sigma(Fo-squared) and status flag 
# 
data_I
_shelx_title ' 110626g in C2/c' 
_shelx_refln_list_code          4 
_shelx_F_calc_maximum      528.57 
_exptl_crystal_F_000      1344.00 
_reflns_d_resolution_high  0.8403 
 
loop_ 
 _symmetry_equiv_pos_as_xyz 
 'x, y, z' 
 '-x, y, -z+1/2' 
 'x+1/2, y+1/2, z' 
 '-x+1/2, y+1/2, -z+1/2' 
 '-x, -y, -z' 
 'x, -y, z-1/2' 
 '-x+1/2, -y+1/2, -z' 
 'x+1/2, -y+1/2, z-1/2' 
 
_cell_length_a    11.0261 
_cell_length_b    11.9624 
_cell_length_c    24.9605 
_cell_angle_alpha  90.000 
_cell_angle_beta   97.842 
_cell_angle_gamma  90.000 
 
_shelx_F_squared_multiplier     1.000 
 
loop_ 
 _refln_index_h 
 _refln_index_k 
 _refln_index_l 
 _refln_F_squared_calc 
 _refln_F_squared_meas 
 _refln_F_squared_sigma 
 _refln_observed_status 
   2   0   0      336.10      236.73      9.58 o 
   4   0   0     1188.50     1085.39     22.71 o 
   6   0   0      498.64      510.34     45.02 o 
   8   0   0      198.01      239.52     36.27 o 
  10   0   0       23.34       16.58     17.95 o 
  12   0   0      282.68      329.32     56.41 o 
   1   1   0     6914.69     6887.61    164.26 o 
   3   1   0        0.17       -4.01      2.67 o 
   5   1   0      125.13      133.24      7.56 o 
   7   1   0     2102.75     2208.86     35.72 o 
   9   1   0       42.54       13.59     11.52 o 
  11   1   0       29.93       -1.03     15.34 o 
   0   2   0    38693.56    36160.04    502.64 o 
   2   2   0     1092.72     1044.24     36.68 o 
   4   2   0     1205.55     1178.69     21.38 o 
   6   2   0      102.65       82.56      9.24 o 
   8   2   0     2088.57     2129.29     36.76 o 
  10   2   0       27.18       12.72     14.44 o 
  12   2   0      150.27      184.83     26.61 o 
   1   3   0     7459.75     7413.31     80.12 o 
   3   3   0     1262.45     1220.75     23.41 o 
   5   3   0        3.56       -2.68      5.35 o 
   7   3   0      253.95      257.65     13.51 o 
   9   3   0       41.47       40.50     13.07 o 
  11   3   0       49.76       50.77     18.30 o 
   0   4   0    28155.78    28309.50    756.16 o 
   2   4   0      124.82      116.50      8.32 o 
   4   4   0      111.65      112.76      9.80 o 
   6   4   0      368.65      362.43     17.75 o 
   8   4   0      108.30      121.35     19.77 o 
  10   4   0       53.10       71.19     21.41 o 
  12   4   0        5.22        2.15     19.08 o 
   1   5   0    10547.47    10116.42    111.42 o 
   3   5   0      312.80      319.40     19.89 o 
   5   5   0      392.71      376.05     14.96 o 
   7   5   0     1126.21     1070.65     33.25 o 
   9   5   0      293.16      321.31     23.19 o 
  11   5   0      298.29      328.34     30.84 o 
   0   6   0    19539.02    18505.28    275.72 o 
   2   6   0       14.44       15.72      9.98 o 
   4   6   0      790.61      729.20     22.34 o 
   6   6   0     1164.70     1097.54     33.28 o 
   8   6   0      280.53      304.84     23.54 o 
  10   6   0      589.74      594.87     30.99 o 
   1   7   0     4588.63     4521.84     62.28 o 
   3   7   0      312.76      334.12     17.03 o 
   5   7   0      205.57      240.36     28.15 o 
   7   7   0      209.32      217.42     30.78 o 
   9   7   0      214.79      267.66     35.35 o 
  11   7   0       39.80       43.76     41.52 o 
   0   8   0     1991.92     1888.37     51.92 o 
   2   8   0      143.41      142.57     15.71 o 
   4   8   0       55.02       58.44     12.42 o 
   6   8   0        9.99      -13.61     16.75 o 
   8   8   0      213.54      259.54     44.90 o 
  10   8   0       11.22      -13.85     23.64 o 
   1   9   0        3.90       11.34     10.79 o 
   3   9   0      192.20      204.87     19.63 o 
   5   9   0      133.46      179.23     33.53 o 
   7   9   0      430.74      460.39     38.75 o 
   9   9   0       79.41       47.99     31.56 o 
   0  10   0    19110.98    19142.40    301.57 o 
   2  10   0     1182.42     1157.53     37.58 o 
   4  10   0        5.24      -18.99     15.61 o 
   6  10   0        0.90        5.05     19.71 o 
   8  10   0       97.18      100.36     30.04 o 
   1  11   0      888.42      945.91     35.68 o 
   3  11   0       42.48       23.49     21.24 o 
   5  11   0       14.41      -13.91     20.46 o 
   7  11   0       97.00       68.36     28.01 o 
   0  12   0     3917.24     4058.38    139.64 o 
   2  12   0       22.31        8.71     16.33 o 
   4  12   0        0.08      -16.88     19.77 o 
   6  12   0        1.91      -12.00     24.54 o 
   1  13   0        2.26      -11.34     20.15 o 
   3  13   0       30.72       23.42     33.66 o 
   5  13   0        2.86      -14.97     24.75 o 
   0  14   0        7.40       16.13     32.12 o 
   2  14   0      104.29       79.68     39.84 o 
 -13   1   1       28.68       46.19     27.01 o 
 -11   1   1       51.89       44.24     17.08 o 
  -9   1   1      320.59      317.50     18.49 o 
  -7   1   1     1217.54     1137.49     20.92 o 
  -5   1   1      300.51      304.36     11.66 o 
  -3   1   1     2883.31     2837.56     63.94 o 
  -1   1   1     2020.79     1780.70     54.08 o 
   1   1   1       79.14       98.19     11.66 o 
   3   1   1     6573.29     6490.58     77.42 o 
   5   1   1     1116.68     1067.40     16.97 o 
   7   1   1      227.21      230.22     13.08 o 
   9   1   1        6.43       -4.53      9.97 o 
  11   1   1      186.72      215.43     43.11 o 
 -12   2   1        0.52        9.98     17.86 o 
 -10   2   1       75.85       45.16     23.25 o 
  -8   2   1      265.76      242.02     15.94 o 
  -6   2   1     1293.50     1408.35     27.91 o 
  -4   2   1     8026.28     8361.56     95.28 o 
  -2   2   1    35532.62    33894.48    341.08 o 
   0   2   1       37.60       38.19      4.34 o 
   2   2   1    25013.63    25629.14    305.20 o 
   4   2   1        0.47       -3.76      3.84 o 
   6   2   1      182.72      170.29     13.23 o 
   8   2   1        0.59       -3.14      7.69 o 
  10   2   1      398.28      443.68     44.02 o 
  12   2   1       72.60       51.65     24.53 o 
 -11   3   1       60.11       40.98     18.32 o 
  -9   3   1      620.40      622.21     24.34 o 
  -7   3   1       35.23       20.67      7.86 o 
  -5   3   1     2404.39     2461.33     58.98 o 
  -3   3   1    10480.22    10138.76     97.53 o 
  -1   3   1    46033.88    43593.26    426.59 o 
   1   3   1    40736.57    40702.79    775.80 o 
   3   3   1     9273.09     9548.59    132.17 o 
   5   3   1     7294.28     7368.35     87.97 o 
   7   3   1      170.22      184.44     17.48 o 
   9   3   1     1202.23     1250.65     61.28 o 
  11   3   1      114.08      109.75     22.18 o 
 -12   4   1       18.05       26.74     40.75 o 
 -10   4   1        3.09      -21.56     15.86 o 
  -8   4   1      230.65      218.19     18.55 o 
  -6   4   1      463.63      447.43     25.08 o 
  -4   4   1      475.42      492.72     10.62 o 
  -2   4   1      696.35      703.78     20.63 o 
   0   4   1     7643.46     7577.37     84.40 o 
   2   4   1      562.06      446.22     14.64 o 
   4   4   1      913.60      825.07     16.94 o 
   6   4   1      755.24      768.57     25.69 o 
   8   4   1      125.63       93.15     24.27 o 
  10   4   1      527.85      599.67     31.79 o 
  12   4   1        0.09       -9.87     17.77 o 
 -11   5   1        4.18       29.33     23.99 o 
  -9   5   1       27.16        1.98     18.38 o 
  -7   5   1       76.08      104.13     15.25 o 
  -5   5   1      823.31      935.26     20.78 o 
  -3   5   1      391.73      367.51     11.45 o 
  -1   5   1      296.00      278.94     11.31 o 
   1   5   1      228.58      213.92      9.89 o 
   3   5   1      485.30      443.00     23.36 o 
   5   5   1      145.24      127.64      8.58 o 
   7   5   1      192.13      212.58     18.45 o 
   9   5   1       92.26       68.09     17.41 o 
  11   5   1        3.30      -13.99     16.14 o 
 -10   6   1        0.00       -5.23     21.74 o 
  -8   6   1      162.16      182.30     32.29 o 
  -6   6   1      316.47      337.42     21.19 o 
  -4   6   1      391.58      344.71     16.02 o 
  -2   6   1      409.49      433.26     21.77 o 
   0   6   1      812.42      768.03     20.04 o 
   2   6   1      283.31      258.78     11.60 o 
   4   6   1      244.79      226.79     16.41 o 
   6   6   1      150.41      142.39     20.17 o 
   8   6   1       10.64        1.79     13.91 o 
  10   6   1      134.46      240.03     26.25 o 
 -11   7   1        0.93      -40.96     33.66 o 
  -9   7   1       24.41       12.31     29.81 o 
  -7   7   1       19.79        1.35     18.36 o 
  -5   7   1     2233.59     2310.29     67.93 o 
  -3   7   1      116.28      107.05     16.80 o 
  -1   7   1     4389.78     4452.67     61.67 o 
   1   7   1     3078.29     3106.05     47.58 o 
   3   7   1       61.61       51.94     10.69 o 
   5   7   1        0.42      -18.58     12.39 o 
   7   7   1       23.70       14.33     19.66 o 
   9   7   1      357.55      407.72     26.85 o 
  11   7   1      277.13      222.86     43.57 o 
 -10   8   1        7.63        7.39     24.34 o 
  -8   8   1      305.83      329.31     52.62 o 
  -6   8   1      639.57      601.64     39.88 o 
  -4   8   1       80.78       56.39     17.36 o 
  -2   8   1     1732.10     1681.18     33.99 o 
   0   8   1      273.04      238.62     14.92 o 
   2   8   1        4.92       -5.71      9.13 o 
   4   8   1      218.73      208.69     18.84 o 
   6   8   1      320.66      362.21     35.71 o 
   8   8   1      296.52      259.49     58.87 o 
  10   8   1       91.12      150.38     32.05 o 
  -9   9   1        1.98      -12.66     21.95 o 
  -7   9   1      176.31      173.55     30.02 o 
  -5   9   1       20.11       11.12     23.64 o 
  -3   9   1      533.15      503.65     24.22 o 
  -1   9   1      290.40      305.24     17.45 o 
   1   9   1      263.39      251.79     20.47 o 
   3   9   1     1139.16     1093.71     34.20 o 
   5   9   1       60.30       24.42     19.97 o 
   7   9   1       35.82       23.25     30.16 o 
   9   9   1      157.89      164.56     33.09 o 
  -8  10   1       22.03       -4.12     21.56 o 
  -6  10   1      209.36      204.30     33.08 o 
  -4  10   1        6.31       -4.49     17.43 o 
  -2  10   1      381.94      400.83     24.94 o 
   0  10   1      192.88      557.05    182.40 o 
   2  10   1      109.17      108.61     20.79 o 
   4  10   1      174.45      163.25     29.60 o 
   6  10   1      230.39      259.14     66.72 o 
   8  10   1       29.62        8.67     29.39 o 
  -7  11   1        3.43      -10.17     22.52 o 
  -5  11   1        3.27      -12.93     19.23 o 
  -3  11   1       42.26       18.97     16.15 o 
  -1  11   1      452.66      531.46     34.33 o 
   1  11   1      429.18      418.15     25.75 o 
   3  11   1       80.77       78.74     25.58 o 
   5  11   1        2.24      -20.76     18.35 o 
   7  11   1        0.00      -11.55     22.95 o 
  -6  12   1       51.15       12.43     36.12 o 
  -4  12   1      176.66      186.45     33.28 o 
  -2  12   1       10.12       -5.46     24.34 o 
   0  12   1      710.78      775.97     42.23 o 
   2  12   1       72.39       59.90     25.06 o 
   4  12   1      116.15      116.07     57.24 o 
   6  12   1       13.49      -18.28     23.64 o 
  -5  13   1       83.36       80.76     29.88 o 
  -3  13   1        4.06      -12.20     29.17 o 
  -1  13   1      389.66      378.64     40.07 o 
   1  13   1        1.62       -8.61     20.02 o 
   3  13   1       29.01       35.41     40.82 o 
   5  13   1      118.64      134.19     33.96 o 
  -2  14   1      169.01      120.37     43.91 o 
   0  14   1        0.41       -8.85     21.21 o 
   2  14   1       13.17       -6.59     31.42 o 
 -12   0   2       21.22       27.49     30.72 o 
 -10   0   2        1.18      -16.85     15.84 o 
  -8   0   2     1327.35     1391.87     46.59 o 
  -6   0   2       53.49       60.44     12.34 o 
  -4   0   2    21458.90    22513.66    462.52 o 
  -2   0   2     1712.13     1438.45     40.46 o 
   2   0   2     5328.57     4903.96    182.46 o 
   4   0   2     3141.01     2896.80     45.19 o 
   6   0   2     3423.17     3533.81     57.72 o 
   8   0   2     2377.32     2270.53     63.79 o 
  10   0   2      663.09      726.17     57.29 o 
  12   0   2      135.09      196.12     47.28 o 
 -13   1   2        1.99       -2.04     22.27 o 
 -11   1   2      121.18      136.84     21.99 o 
  -9   1   2       15.77       -2.00      9.94 o 
  -7   1   2      172.49      155.44     12.90 o 
  -5   1   2     1714.84     1837.27     30.98 o 
  -3   1   2       50.50       44.87     11.07 o 
  -1   1   2     4875.34     4535.00     69.01 o 
   1   1   2     9903.50    10367.68    277.57 o 
   3   1   2    10638.50    10670.67    146.07 o 
   5   1   2     3918.81     3945.48     42.84 o 
   7   1   2      296.51      299.92     13.17 o 
   9   1   2      287.47      294.83     22.74 o 
  11   1   2       27.95       24.61     20.53 o 
 -12   2   2      304.92      402.44     31.43 o 
 -10   2   2       38.45        2.77     13.94 o 
  -8   2   2       22.10       11.35      9.29 o 
  -6   2   2       77.13       57.57      8.63 o 
  -4   2   2      918.79      861.71     17.99 o 
  -2   2   2    23126.16    22235.85    240.78 o 
   0   2   2    24607.81    23423.83    349.41 o 
   2   2   2    19139.88    18984.72    229.61 o 
   4   2   2     4607.41     4424.71     55.78 o 
   6   2   2      471.34      422.03     13.73 o 
   8   2   2      769.20      704.74     23.40 o 
  10   2   2       18.45       14.16     15.61 o 
  12   2   2       76.76      108.19     27.76 o 
 -11   3   2        4.54       16.10     16.16 o 
  -9   3   2       39.79       31.76     14.01 o 
  -7   3   2        9.56       -5.60      6.22 o 
  -5   3   2     1841.68     1964.47     47.00 o 
  -3   3   2      727.46      756.09     24.94 o 
  -1   3   2      478.17      460.24     11.09 o 
   1   3   2       13.64        9.35      4.81 o 
   3   3   2     3325.51     3387.88     53.96 o 
   5   3   2      640.56      605.83     15.50 o 
   7   3   2      238.42      258.04     18.88 o 
   9   3   2        0.35       -3.17     12.73 o 
  11   3   2      769.06      786.28     37.79 o 
 -12   4   2      196.43      169.73     34.36 o 
 -10   4   2      428.18      419.00     32.67 o 
  -8   4   2      146.29      119.21     15.79 o 
  -6   4   2       22.70       16.06      7.63 o 
  -4   4   2     5090.89     5036.32     54.61 o 
  -2   4   2     2840.89     2759.16     37.08 o 
   0   4   2     5101.92     5303.19     62.47 o 
   2   4   2     7796.55     7979.76    103.82 o 
   4   4   2      933.39     1017.06     18.97 o 
   6   4   2      128.49      152.14     15.35 o 
   8   4   2        2.05       -2.64     16.06 o 
  10   4   2     3580.80     3647.97    173.54 o 
  12   4   2        1.45      -13.63     17.91 o 
 -11   5   2      100.47       70.05     26.50 o 
  -9   5   2      159.94      180.78     28.36 o 
  -7   5   2       95.19       85.93     14.42 o 
  -5   5   2    15667.83    17127.48    164.07 o 
  -3   5   2       19.16        5.04      4.90 o 
  -1   5   2      150.94      163.50      9.81 o 
   1   5   2        4.73       -1.94      4.62 o 
   3   5   2    35147.33    37680.62    679.47 o 
   5   5   2      811.87      758.31     25.44 o 
   7   5   2       11.58        4.37     11.06 o 
   9   5   2       31.07       21.73     13.70 o 
  11   5   2      151.41      201.75     26.98 o 
 -10   6   2       68.49       31.54     28.13 o 
  -8   6   2      539.49      518.15     26.06 o 
  -6   6   2     3446.87     3537.53     66.81 o 
  -4   6   2        0.50       -8.23      5.49 o 
  -2   6   2     2489.63     2619.17     40.26 o 
   0   6   2     1414.45     1437.79     29.28 o 
   2   6   2     5504.77     6044.30     73.75 o 
   4   6   2     3541.01     3625.98     92.21 o 
   6   6   2      485.92      446.42     22.42 o 
   8   6   2      321.34      289.25     22.87 o 
  10   6   2     1896.45     1899.63     95.80 o 
 -11   7   2        2.70      -26.33     21.67 o 
  -9   7   2        0.11      -17.97     31.91 o 
  -7   7   2        8.58       -2.27     16.55 o 
  -5   7   2     2627.87     2694.98     62.77 o 
  -3   7   2       16.11       11.45      7.83 o 
  -1   7   2       94.12       95.53     11.50 o 
   1   7   2       54.99       49.07      9.35 o 
   3   7   2     2342.82     2396.84     48.03 o 
   5   7   2      155.13      105.84     22.19 o 
   7   7   2      428.19      400.05     35.36 o 
   9   7   2       23.71       13.65     15.87 o 
  11   7   2      272.47      343.83     57.95 o 
 -10   8   2       35.59       36.68     26.41 o 
  -8   8   2        0.50      -16.29     20.06 o 
  -6   8   2        0.38        3.33     18.16 o 
  -4   8   2       13.75       -3.55      9.70 o 
  -2   8   2     1001.45      930.36     24.66 o 
   0   8   2      128.99      115.51     14.28 o 
   2   8   2        0.04       -6.61      8.42 o 
   4   8   2       19.30        9.21     15.24 o 
   6   8   2       72.44       56.48     20.36 o 
   8   8   2      593.10      644.41     50.68 o 
  10   8   2      264.55      294.41     38.73 o 
  -9   9   2       49.86       14.08     25.28 o 
  -7   9   2        1.05      -12.83     19.98 o 
  -5   9   2      130.39      178.37     28.82 o 
  -3   9   2      644.87      583.44     25.75 o 
  -1   9   2       97.22      102.11     13.49 o 
   1   9   2       14.29       25.37     11.79 o 
   3   9   2       42.69       37.97     12.85 o 
   5   9   2      114.72       85.49     24.09 o 
   7   9   2      130.89      115.98     27.34 o 
   9   9   2        2.26      -25.85     20.52 o 
  -8  10   2      237.57      289.91     40.12 o 
  -6  10   2       35.31       31.20     22.55 o 
  -4  10   2      886.73      890.19     45.61 o 
  -2  10   2      718.98      714.31     30.53 o 
   0  10   2     2711.43     2777.35     59.68 o 
   2  10   2       87.09       80.90     16.93 o 
   4  10   2       18.25        1.69     18.54 o 
   6  10   2      202.12      133.49     28.57 o 
   8  10   2      169.04      147.54     32.74 o 
  -7  11   2       61.53       72.55     28.12 o 
  -5  11   2      130.93      108.90     34.58 o 
  -3  11   2      486.02      499.10     27.15 o 
  -1  11   2       57.20       98.29     22.77 o 
   1  11   2       53.30       28.86     14.92 o 
   3  11   2       90.44      103.46     47.77 o 
   5  11   2      414.67      491.34     45.56 o 
   7  11   2        0.05      -28.21     22.44 o 
  -6  12   2       28.56        2.74     24.66 o 
  -4  12   2       62.67       84.32     33.67 o 
  -2  12   2      114.20       89.66     28.27 o 
   0  12   2      250.19      204.98     29.50 o 
   2  12   2       83.77      102.61     25.21 o 
   4  12   2       18.25      -17.80     20.48 o 
   6  12   2       29.26       12.79     25.45 o 
  -5  13   2       13.80        8.95     25.82 o 
  -3  13   2       49.43        1.82     31.14 o 
  -1  13   2       14.40       33.59     22.21 o 
   1  13   2       78.10       67.10     23.70 o 
   3  13   2        5.79      -29.23     19.49 o 
   5  13   2        4.80      -34.27     22.85 o 
  -2  14   2       40.46        2.10     34.65 o 
   0  14   2       20.52       12.66     22.23 o 
   2  14   2      191.26      333.48     55.28 o 
 -13   1   3       34.78       24.66     25.14 o 
 -11   1   3       78.93       88.59     19.00 o 
  -9   1   3        0.36      -13.46      8.97 o 
  -7   1   3      403.41      349.41     15.29 o 
  -5   1   3     1616.17     1604.65     35.52 o 
  -3   1   3    18611.52    18173.65    389.80 o 
  -1   1   3     1301.06     1203.05     20.41 o 
   1   1   3     2281.84     2062.33     26.48 o 
   3   1   3     1928.39     1821.48     24.51 o 
   5   1   3     2453.99     2518.61     35.25 o 
   7   1   3      262.00      247.93     12.27 o 
   9   1   3      749.50      758.93     32.26 o 
  11   1   3        7.09       -7.45     18.92 o 
 -12   2   3      798.95      838.95     43.29 o 
 -10   2   3       27.29       10.14     14.69 o 
  -8   2   3      341.99      339.47     16.07 o 
  -6   2   3     1070.33     1151.36     25.25 o 
  -4   2   3      530.02      490.88     19.88 o 
  -2   2   3      792.43      893.24     52.01 o 
   0   2   3    45756.89    42467.31   1557.65 o 
   2   2   3      394.58      405.74     36.46 o 
   4   2   3     4565.08     4555.77     57.44 o 
   6   2   3       20.04        9.72      5.99 o 
   8   2   3      480.38      486.84     24.67 o 
  10   2   3      956.25      968.87     44.04 o 
  12   2   3       97.21      117.08     28.59 o 
 -11   3   3      343.39      389.63     42.49 o 
  -9   3   3       31.82       16.29     12.79 o 
  -7   3   3       16.86       13.27      8.17 o 
  -5   3   3     4250.84     4407.59     57.09 o 
  -3   3   3     2638.20     2651.46     31.30 o 
  -1   3   3     8775.54     8720.00     93.13 o 
   1   3   3     5324.72     5347.22    107.82 o 
   3   3   3     3515.21     3381.03     54.21 o 
   5   3   3      967.70      971.43     20.26 o 
   7   3   3        1.88      -10.59      7.06 o 
   9   3   3      558.05      553.22     28.88 o 
  11   3   3      371.09      438.09     31.70 o 
 -12   4   3      274.67      292.84     40.33 o 
 -10   4   3      256.13      293.58     24.57 o 
  -8   4   3      151.97      142.75     23.30 o 
  -6   4   3      439.39      427.44     15.32 o 
  -4   4   3      625.22      595.20     35.01 o 
  -2   4   3     1579.72     1596.11     25.57 o 
   0   4   3     3918.04     3883.59     48.58 o 
   2   4   3     4565.78     4706.04     67.30 o 
   4   4   3     2280.51     2185.47     43.04 o 
   6   4   3     2140.56     2086.39     45.83 o 
   8   4   3     1180.04     1163.70     32.02 o 
  10   4   3      518.37      598.14     31.54 o 
  12   4   3       10.84      -15.17     17.43 o 
 -11   5   3        0.99        1.54     35.49 o 
  -9   5   3       41.96       27.32     14.12 o 
  -7   5   3      204.07      198.51     17.14 o 
  -5   5   3      156.87      301.14     29.36 o 
  -3   5   3      132.96      134.32      8.45 o 
  -1   5   3       78.14       95.91      9.01 o 
   1   5   3       96.15       92.01      9.19 o 
   3   5   3     1093.64     1155.05     40.23 o 
   5   5   3      437.11      381.79     18.60 o 
   7   5   3      658.11      623.57     26.14 o 
   9   5   3       10.65        5.93     17.11 o 
  11   5   3       31.59       24.68     18.74 o 
 -10   6   3       46.79       46.40     24.99 o 
  -8   6   3      100.20       81.72     23.81 o 
  -6   6   3       25.32       59.81     15.53 o 
  -4   6   3        3.36        0.57      6.58 o 
  -2   6   3        1.80       -0.40      5.47 o 
   0   6   3      454.86      466.49     17.05 o 
   2   6   3      948.91      959.82     20.66 o 
   4   6   3       49.07       28.98      8.98 o 
   6   6   3       67.02       74.62     22.51 o 
   8   6   3      129.27      134.15     23.92 o 
  10   6   3       57.01      121.55     22.69 o 
 -11   7   3       33.92       27.26     27.07 o 
  -9   7   3       71.73       64.49     32.89 o 
  -7   7   3       45.83       28.72     19.75 o 
  -5   7   3       48.91       73.12     12.13 o 
  -3   7   3       20.23        4.16      6.70 o 
  -1   7   3     5627.96     5962.60     77.08 o 
   1   7   3      599.65      571.20     18.03 o 
   3   7   3      320.97      308.53     18.04 o 
   5   7   3      120.12      167.03     24.15 o 
   7   7   3       22.68        6.25     12.94 o 
   9   7   3      227.14      240.01     25.49 o 
  11   7   3      139.54      164.88     36.72 o 
 -10   8   3      190.58      184.88     35.93 o 
  -8   8   3       44.71       43.47     22.98 o 
  -6   8   3     1189.54     1116.29     50.47 o 
  -4   8   3      415.72      411.77     20.58 o 
  -2   8   3      121.37      116.03     12.73 o 
   0   8   3     2805.43     2840.99     47.33 o 
   2   8   3        4.07       -6.09      8.78 o 
   4   8   3      365.45      369.35     30.38 o 
   6   8   3      172.51      151.67     26.97 o 
   8   8   3      158.37      190.79     30.78 o 
  10   8   3      616.66      605.62     43.06 o 
  -9   9   3        3.95       16.00     24.66 o 
  -7   9   3       32.14       22.99     23.15 o 
  -5   9   3     1436.69     1451.93     68.68 o 
  -3   9   3       14.11       34.04     13.38 o 
  -1   9   3      522.45      489.42     20.11 o 
   1   9   3       33.61       43.55     17.08 o 
   3   9   3      129.30      132.43     17.48 o 
   5   9   3       23.25      -18.29     17.13 o 
   7   9   3        9.64       12.88     20.24 o 
   9   9   3      427.25      436.16     46.02 o 
  -8  10   3        1.41        9.03     29.81 o 
  -6  10   3        4.99      -14.00     30.02 o 
  -4  10   3       59.61      108.88     19.91 o 
  -2  10   3      583.06      627.71     29.23 o 
   0  10   3      970.15      860.70     52.30 o 
   2  10   3      603.12      556.51     26.64 o 
   4  10   3      276.52      247.28     31.70 o 
   6  10   3        0.43        4.48     20.01 o 
   8  10   3        8.19       -7.72     20.61 o 
  -7  11   3        9.49       -3.09     24.45 o 
  -5  11   3       52.38       45.50     24.24 o 
  -3  11   3      361.02      455.09     28.07 o 
  -1  11   3       43.59       45.69     19.81 o 
   1  11   3       56.90       43.62     18.58 o 
   3  11   3       24.84       16.96     20.62 o 
   5  11   3        0.09       -7.77     19.83 o 
   7  11   3       34.44       41.57     24.47 o 
  -6  12   3        8.44      -24.06     21.22 o 
  -4  12   3      114.09      121.46     30.26 o 
  -2  12   3      227.01      285.71     32.55 o 
   0  12   3      217.00      207.86     58.02 o 
   2  12   3        5.87      -20.17     19.53 o 
   4  12   3       38.34       10.98     23.52 o 
   6  12   3      166.23      134.79     32.79 o 
  -5  13   3      130.31       78.03     30.15 o 
  -3  13   3       23.60       10.66     29.18 o 
  -1  13   3       92.31       36.96     22.81 o 
   1  13   3      201.14      199.03     30.31 o 
   3  13   3        4.12      -10.45     29.39 o 
  -2  14   3       31.75       39.56     36.05 o 
   0  14   3      139.03      137.32     48.82 o 
 -12   0   4      109.63      201.17     45.87 o 
 -10   0   4       98.34       77.83     21.05 o 
  -8   0   4      605.02      561.40     29.55 o 
  -6   0   4     4021.72     4292.42     92.29 o 
  -4   0   4      189.03      168.71     18.53 o 
  -2   0   4   279382.91   291386.06   5755.16 o 
   0   0   4     7940.93     7304.15     93.44 o 
   2   0   4    24378.15    24694.63    710.06 o 
   4   0   4     1171.38     1214.33     23.98 o 
   6   0   4      477.30      490.01     16.84 o 
   8   0   4     1783.09     1732.26     55.28 o 
  10   0   4       36.15       18.24     28.33 o 
  12   0   4       81.13      115.45     41.66 o 
 -13   1   4        0.90      -10.09     20.57 o 
 -11   1   4        8.79       -6.21     14.56 o 
  -9   1   4      493.44      446.07     20.31 o 
  -7   1   4       18.01        2.77      8.20 o 
  -5   1   4     2192.82     2117.46     40.27 o 
  -3   1   4    70255.69    71954.86   5296.31 o 
  -1   1   4     2385.64     2198.47     30.89 o 
   1   1   4     1749.15     1567.62     18.94 o 
   3   1   4      514.02      493.38     11.81 o 
   5   1   4     9686.58    10335.17    117.48 o 
   7   1   4      685.38      656.99     18.34 o 
   9   1   4      155.32      155.70     21.07 o 
  11   1   4       23.05        9.43     19.88 o 
 -12   2   4        2.74       15.47     17.73 o 
 -10   2   4      327.25      299.80     24.73 o 
  -8   2   4        0.29      -11.34      7.56 o 
  -6   2   4      527.31      462.05     24.91 o 
  -4   2   4      162.08      175.73      8.54 o 
  -2   2   4    40132.70    38982.03   1064.61 o 
   0   2   4       11.49       -1.48      2.68 o 
   2   2   4    10231.73    10814.84    136.22 o 
   4   2   4      139.22      107.33      7.40 o 
   6   2   4      489.54      500.58     15.18 o 
   8   2   4      100.64       95.28     23.58 o 
  10   2   4      846.49      882.72     37.25 o 
  12   2   4        2.89      -20.12     20.15 o 
 -11   3   4       51.43       32.36     24.36 o 
  -9   3   4       38.95       27.97     12.91 o 
  -7   3   4       62.75       60.00     10.01 o 
  -5   3   4      989.84     1062.91     18.77 o 
  -3   3   4     1914.98     1943.23     24.94 o 
  -1   3   4      136.14      119.61      6.84 o 
   1   3   4       78.99       71.29      5.10 o 
   3   3   4      120.15      117.70     23.24 o 
   5   3   4        1.50       -6.78      4.73 o 
   7   3   4      670.42      652.89     22.23 o 
   9   3   4      321.35      353.28     26.77 o 
  11   3   4      152.94      148.72     24.55 o 
 -12   4   4       65.65       55.38     25.75 o 
 -10   4   4       45.27       28.21     22.08 o 
  -8   4   4       11.48       -1.28     10.80 o 
  -6   4   4      166.83      162.72     10.74 o 
  -4   4   4     1900.16     1786.98     25.15 o 
  -2   4   4     1758.24     1853.63     28.68 o 
   0   4   4     5602.74     5664.61     66.17 o 
   2   4   4     2913.33     2941.73     47.28 o 
   4   4   4      386.11      342.60     16.50 o 
   6   4   4      730.81      773.71     26.54 o 
   8   4   4      463.47      463.58     22.26 o 
  10   4   4      428.61      454.79     30.00 o 
  12   4   4        0.09       -3.34     18.48 o 
 -11   5   4       94.62       41.80     39.70 o 
  -9   5   4      793.17      829.21     44.51 o 
  -7   5   4        1.70       -8.71     10.78 o 
  -5   5   4     3771.18     3806.59     46.19 o 
  -3   5   4      636.37      615.70     15.91 o 
  -1   5   4     9621.33     9912.98    110.13 o 
   1   5   4      544.10      469.13     13.55 o 
   3   5   4        3.78        0.21     12.91 o 
   5   5   4     1587.28     1473.11     37.23 o 
   7   5   4       23.50        7.59     11.59 o 
   9   5   4       34.26       54.54     15.36 o 
  11   5   4       42.16        1.72     18.02 o 
 -10   6   4       46.51       46.39     23.06 o 
  -8   6   4      167.44      168.65     29.11 o 
  -6   6   4      102.27       64.12     19.44 o 
  -4   6   4      715.41      690.85     18.14 o 
  -2   6   4     1389.76     1516.21     28.60 o 
   0   6   4      265.29      278.87     12.31 o 
   2   6   4        8.48       16.32      6.35 o 
   4   6   4       21.39        1.17      7.73 o 
   6   6   4      395.11      374.96     21.64 o 
   8   6   4     1745.88     1759.12     48.24 o 
  10   6   4      209.04      231.32     27.59 o 
 -11   7   4       10.08        6.03     25.19 o 
  -9   7   4        3.71      -23.58     19.34 o 
  -7   7   4      313.71      345.18     35.53 o 
  -5   7   4      255.04      287.17     18.00 o 
  -3   7   4       79.86       88.77     14.39 o 
  -1   7   4     1939.98     1890.54     35.21 o 
   1   7   4        7.83        9.11      7.33 o 
   3   7   4      455.85      450.66     20.08 o 
   5   7   4      453.58      418.00     29.22 o 
   7   7   4      963.12      945.94     34.35 o 
   9   7   4        5.75       33.93     23.44 o 
 -10   8   4      155.71      200.74     64.18 o 
  -8   8   4       55.67       39.69     24.04 o 
  -6   8   4        0.71       31.05     20.38 o 
  -4   8   4      191.65      241.79     24.93 o 
  -2   8   4      881.14      810.59     23.27 o 
   0   8   4      132.46      169.14     14.33 o 
   2   8   4      218.72      213.59     18.14 o 
   4   8   4      141.93      143.58     22.62 o 
   6   8   4      122.39      114.16     24.57 o 
   8   8   4      112.66      141.63     29.19 o 
  10   8   4        6.48       28.16     16.79 o 
  -9   9   4      100.28      107.49     29.62 o 
  -7   9   4       28.00       28.90     22.72 o 
  -5   9   4      539.28      559.39     37.25 o 
  -3   9   4     2257.28     2250.12     51.84 o 
  -1   9   4      315.60      323.24     18.35 o 
   1   9   4      190.14      184.18     30.98 o 
   3   9   4      403.04      387.61     21.63 o 
   5   9   4      436.38      394.38     37.35 o 
   7   9   4        7.12        1.85     18.65 o 
   9   9   4       43.06       72.53     26.58 o 
  -8  10   4       81.75      131.47     32.91 o 
  -6  10   4       27.71       -6.52     21.33 o 
  -4  10   4        1.28       -4.58     13.60 o 
  -2  10   4     8954.31     9245.65    137.71 o 
   0  10   4      581.12      504.27     25.47 o 
   2  10   4      258.25      245.36     24.16 o 
   4  10   4        0.77      -22.31     14.87 o 
   6  10   4      383.01      474.93     43.36 o 
   8  10   4       75.08       84.34     28.62 o 
  -7  11   4        0.08      -17.24     23.88 o 
  -5  11   4        1.73      -23.49     20.12 o 
  -3  11   4     2979.10     3119.67     68.13 o 
  -1  11   4       13.19        1.35     16.95 o 
   1  11   4      423.18      430.49     25.65 o 
   3  11   4        5.78       -9.88     18.81 o 
   5  11   4      857.86      705.25     43.79 o 
   7  11   4       54.51       68.59     28.58 o 
  -6  12   4        1.50       11.84     24.43 o 
  -4  12   4        5.94        9.87     21.17 o 
  -2  12   4     2315.83     2431.27     73.16 o 
   0  12   4       40.65       45.09     21.44 o 
   2  12   4        1.36      -27.36     18.24 o 
   4  12   4        3.64       -1.71     22.08 o 
   6  12   4       16.75      -10.20     21.94 o 
  -5  13   4        0.00      -17.02     23.68 o 
  -3  13   4       45.53       22.30     32.26 o 
  -1  13   4        3.95      -28.22     18.82 o 
   1  13   4      104.59       85.42     25.81 o 
   3  13   4       17.35      -12.88     21.96 o 
   0  14   4       81.62       61.53     25.72 o 
 -13   1   5        0.01      -21.32     29.46 o 
 -11   1   5       18.43        8.62     14.54 o 
  -9   1   5        6.11       -1.51      8.72 o 
  -7   1   5       32.61       15.92      9.08 o 
  -5   1   5       11.49        7.29      6.82 o 
  -3   1   5     3711.80     3413.20     49.35 o 
  -1   1   5     7931.46     7135.70     87.35 o 
   1   1   5     1313.64     1345.94     17.48 o 
   3   1   5     3326.62     3390.43     34.66 o 
   5   1   5       72.38       56.68      5.64 o 
   7   1   5     2505.44     2591.75     47.46 o 
   9   1   5      176.31      221.01     23.72 o 
  11   1   5       33.24       26.76     21.65 o 
 -12   2   5       29.15       -7.47     20.99 o 
 -10   2   5      464.21      385.41     24.46 o 
  -8   2   5      199.21      223.55     15.71 o 
  -6   2   5     1455.54     1449.10     35.50 o 
  -4   2   5     4107.21     4124.47    156.05 o 
  -2   2   5     3891.47     3823.05     52.43 o 
   0   2   5     5736.32     5427.39     70.99 o 
   2   2   5      631.05      594.87     13.25 o 
   4   2   5      162.32      181.75      8.40 o 
   6   2   5      573.00      646.49     18.74 o 
   8   2   5       47.71       34.04     18.27 o 
  10   2   5     1330.87     1310.81     45.37 o 
  12   2   5        2.99       -7.08     21.13 o 
 -11   3   5      320.07      311.38     36.87 o 
  -9   3   5      167.49      195.43     20.40 o 
  -7   3   5     2795.71     2936.97     51.18 o 
  -5   3   5     4140.80     4379.51     94.77 o 
  -3   3   5     1336.76     1333.19     20.75 o 
  -1   3   5      119.72      111.98      8.14 o 
   1   3   5       46.77       57.35      9.55 o 
   3   3   5     3928.86     3803.84     48.70 o 
   5   3   5       84.33       81.39      7.84 o 
   7   3   5      333.31      291.82     16.84 o 
   9   3   5      644.39      612.55     31.04 o 
  11   3   5        0.82      -14.90     15.63 o 
 -12   4   5       56.88       -3.53     23.59 o 
 -10   4   5       61.88       21.07     21.57 o 
  -8   4   5       13.01        6.72     10.92 o 
  -6   4   5      276.03      281.76     11.18 o 
  -4   4   5      160.01      139.59     13.33 o 
  -2   4   5     3652.28     3690.17     47.90 o 
   0   4   5       34.63       21.84      5.27 o 
   2   4   5     1309.57     1301.97     21.10 o 
   4   4   5     2263.45     2378.72     46.32 o 
   6   4   5       13.92        6.59      8.00 o 
   8   4   5      217.14      324.02     29.70 o 
  10   4   5      314.27      272.97     34.59 o 
 -11   5   5        0.41      -27.91     32.82 o 
  -9   5   5       24.09       36.47     22.39 o 
  -7   5   5       17.99       25.84     12.50 o 
  -5   5   5       34.28       35.96      7.59 o 
  -3   5   5      542.36      528.15     19.46 o 
  -1   5   5      758.69      787.94     18.82 o 
   1   5   5        0.99       27.25     13.86 o 
   3   5   5      396.93      426.31     29.10 o 
   5   5   5      267.63      243.58     17.62 o 
   7   5   5      222.48      222.21     19.39 o 
   9   5   5        3.94        3.84     16.77 o 
  11   5   5       17.74       14.01     18.69 o 
 -10   6   5       30.92       11.22     22.11 o 
  -8   6   5       10.27       -7.15     18.74 o 
  -6   6   5       33.49       26.89     10.68 o 
  -4   6   5      298.47      297.46     12.52 o 
  -2   6   5      293.78      284.99     13.40 o 
   0   6   5     1742.02     1838.32     32.48 o 
   2   6   5      491.18      547.64     15.13 o 
   4   6   5      548.59      558.25     29.51 o 
   6   6   5      446.93      401.82     21.52 o 
   8   6   5        2.50       62.98     37.59 o 
  10   6   5        0.01      -14.21     16.14 o 
 -11   7   5       17.93       -6.41     25.72 o 
  -9   7   5       27.06       14.42     22.35 o 
  -7   7   5      812.83      789.42     42.55 o 
  -5   7   5     1064.37     1062.43     39.14 o 
  -3   7   5        5.98        2.25      6.91 o 
  -1   7   5     1856.13     1745.98     33.75 o 
   1   7   5       10.07       13.43      7.33 o 
   3   7   5      126.58      130.84     15.76 o 
   5   7   5        7.98       -7.89     12.99 o 
   7   7   5      201.52      291.22     25.85 o 
   9   7   5      731.88      740.84     30.41 o 
 -10   8   5      163.62      256.29     40.44 o 
  -8   8   5        3.40       -5.93     19.08 o 
  -6   8   5       25.62       26.11     20.15 o 
  -4   8   5        9.45        8.78     10.60 o 
  -2   8   5      640.65      562.70     19.81 o 
   0   8   5      327.73      342.70     15.96 o 
   2   8   5       73.31       47.67     12.00 o 
   4   8   5       24.38       -6.22     15.76 o 
   6   8   5        0.91       -3.06     16.06 o 
   8   8   5        0.95        8.95     19.20 o 
  10   8   5      375.42      404.05     32.62 o 
  -9   9   5       19.57      -13.37     30.65 o 
  -7   9   5        0.49      -27.42     18.28 o 
  -5   9   5      348.69      421.43     58.59 o 
  -3   9   5      609.25      605.83     26.98 o 
  -1   9   5      175.09      200.09     16.91 o 
   1   9   5      116.21       95.43     14.89 o 
   3   9   5      418.82      362.28     76.15 o 
   5   9   5      234.72      202.01     30.00 o 
   7   9   5      223.75      234.39     33.60 o 
   9   9   5       27.99       19.17     23.16 o 
  -8  10   5       44.82      115.05     31.38 o 
  -6  10   5      115.29       56.20     24.39 o 
  -4  10   5      161.67      187.54     32.75 o 
  -2  10   5      793.38      769.92     31.90 o 
   0  10   5        0.22      -15.67     10.44 o 
   2  10   5       98.82       62.68     15.47 o 
   4  10   5      337.29      343.33     36.03 o 
   6  10   5        0.20       -6.32     20.90 o 
   8  10   5       60.04       70.75     34.16 o 
  -7  11   5       15.64        4.48     24.25 o 
  -5  11   5       53.11       19.78     23.21 o 
  -3  11   5      324.89      448.83     36.04 o 
  -1  11   5       83.21       53.82     23.08 o 
   1  11   5       14.98      -16.17     12.91 o 
   3  11   5       45.13       64.94     26.79 o 
   5  11   5       49.04       91.29     28.07 o 
   7  11   5       13.65      -22.16     22.18 o 
  -6  12   5      282.58      297.41     40.72 o 
  -4  12   5      200.09      226.57     36.50 o 
  -2  12   5       51.62       86.27     23.93 o 
   0  12   5       48.69       22.38     20.35 o 
   2  12   5        1.62      -14.34     18.86 o 
   4  12   5        0.00      -27.90     18.60 o 
   6  12   5       73.69       39.70     35.91 o 
  -5  13   5       27.49       10.79     25.11 o 
  -3  13   5      104.82       37.46     31.98 o 
  -1  13   5       18.98       40.01     20.96 o 
   1  13   5        1.10      -28.47     24.13 o 
   3  13   5        9.95       -2.63     22.48 o 
   0  14   5        0.57      -11.27     20.69 o 
 -12   0   6       37.30        8.84     26.51 o 
 -10   0   6      490.63      396.04     29.93 o 
  -8   0   6      347.39      360.46     24.51 o 
  -6   0   6     9248.95     9959.32    234.67 o 
  -4   0   6      393.09      359.40     25.14 o 
  -2   0   6    67205.16    70567.12   1384.18 o 
   0   0   6     2309.92     1993.58     30.67 o 
   2   0   6     1024.49     1105.30     21.54 o 
   4   0   6      479.44      531.13     19.09 o 
   6   0   6      867.48      889.52     38.03 o 
   8   0   6     2992.79     3025.47    101.87 o 
  10   0   6      208.66      173.98     41.95 o 
  12   0   6       39.76       43.90     39.98 o 
 -13   1   6       20.59      -17.53     29.74 o 
 -11   1   6       20.36        1.33     19.16 o 
  -9   1   6        0.50       -3.52      8.78 o 
  -7   1   6        0.30       -4.97      8.53 o 
  -5   1   6       15.23       18.64      7.43 o 
  -3   1   6     8968.09     8727.14    333.47 o 
  -1   1   6      432.85      398.28     10.86 o 
   1   1   6     4484.81     4451.67     41.95 o 
   3   1   6     2407.35     2383.08     26.60 o 
   5   1   6     5223.03     5780.28     57.89 o 
   7   1   6      140.68      124.18     14.01 o 
   9   1   6     2029.02     2040.92     54.48 o 
  11   1   6        0.40      -24.70     17.18 o 
 -12   2   6        2.02      -28.64     19.09 o 
 -10   2   6      434.70      406.79     28.47 o 
  -8   2   6       81.20       97.88     12.90 o 
  -6   2   6      156.07      149.30     13.43 o 
  -4   2   6      194.26      208.45     13.77 o 
  -2   2   6      105.84       93.91      7.16 o 
   0   2   6    13249.45    12537.28    131.97 o 
   2   2   6       16.77       16.06      3.68 o 
   4   2   6       14.65        9.94      5.37 o 
   6   2   6     1893.97     1876.45     36.34 o 
   8   2   6      444.09      450.82     24.97 o 
  10   2   6        0.01       -4.35     15.47 o 
  12   2   6       25.67       23.78     24.39 o 
 -11   3   6       89.14       80.98     27.11 o 
  -9   3   6       24.14       14.09     12.77 o 
  -7   3   6     1120.63     1254.14     33.66 o 
  -5   3   6      296.56      307.11     11.25 o 
  -3   3   6      368.72      350.57     12.37 o 
  -1   3   6     5282.82     4973.60    106.84 o 
   1   3   6      498.09      492.74     13.48 o 
   3   3   6      288.72      231.51     11.11 o 
   5   3   6     3244.13     3235.60     43.17 o 
   7   3   6      312.10      284.10     15.72 o 
   9   3   6       10.37       15.53     25.20 o 
  11   3   6      171.97      194.41     25.73 o 
 -12   4   6       90.27       46.26     25.66 o 
 -10   4   6       80.21       69.46     24.92 o 
  -8   4   6      454.83      415.47     30.96 o 
  -6   4   6       15.34       10.17      5.74 o 
  -4   4   6      541.93      511.04     12.12 o 
  -2   4   6     2321.95     2332.34     38.95 o 
   0   4   6     4126.54     4198.93     60.30 o 
   2   4   6      465.64      534.44     15.39 o 
   4   4   6     2187.85     2442.34     36.35 o 
   6   4   6        6.39       -6.18      7.79 o 
   8   4   6     9197.30     9757.16    129.26 o 
  10   4   6      284.65      281.44     28.72 o 
 -11   5   6       27.76      -23.14     27.77 o 
  -9   5   6      193.89      172.97     31.26 o 
  -7   5   6     1698.36     1828.77     60.93 o 
  -5   5   6      926.95      878.50     20.78 o 
  -3   5   6      115.81       92.76      8.93 o 
  -1   5   6     1053.72     1120.32     23.00 o 
   1   5   6    24074.09    25909.53    263.00 o 
   3   5   6       75.21       59.44      9.66 o 
   5   5   6     2366.66     2312.77     49.23 o 
   7   5   6      200.33      201.03     26.27 o 
   9   5   6        0.81       -9.04     15.93 o 
  11   5   6        0.43      -17.07     17.48 o 
 -10   6   6       45.04       43.99     25.39 o 
  -8   6   6      427.76      488.03     42.08 o 
  -6   6   6       13.91        2.83      9.75 o 
  -4   6   6      460.86      402.06     14.55 o 
  -2   6   6       73.30       54.44      8.75 o 
   0   6   6     7682.51     8279.60     97.38 o 
   2   6   6        7.14       37.53      6.83 o 
   4   6   6       20.71        6.58     12.60 o 
   6   6   6        8.55        0.77     11.46 o 
   8   6   6     7803.99     8003.51    114.57 o 
  10   6   6      247.71      256.15     28.93 o 
 -11   7   6       13.62        8.94     26.18 o 
  -9   7   6        1.34       -2.55     19.91 o 
  -7   7   6      710.60      656.43     79.34 o 
  -5   7   6       97.19      123.70     15.00 o 
  -3   7   6        6.89        6.09      7.22 o 
  -1   7   6      334.79      304.42     14.42 o 
   1   7   6     3317.04     3682.94     53.45 o 
   3   7   6      915.10      887.69     27.83 o 
   5   7   6      164.02      166.48     31.71 o 
   7   7   6       56.33       19.78     43.42 o 
   9   7   6      127.79      154.90     20.58 o 
 -10   8   6       58.53        8.11     26.45 o 
  -8   8   6       17.29       -1.96     18.71 o 
  -6   8   6       35.66       29.28     19.09 o 
  -4   8   6      957.61      974.25     31.73 o 
  -2   8   6       42.90       34.35     10.63 o 
   0   8   6     1053.51     1091.35     27.13 o 
   2   8   6       15.16        3.83      9.84 o 
   4   8   6      142.62      126.75     22.35 o 
   6   8   6     1119.41     1065.13     48.05 o 
   8   8   6      309.42      334.83     44.69 o 
  10   8   6        6.66       23.17     26.44 o 
  -9   9   6       47.87        8.70     25.28 o 
  -7   9   6        0.66      -11.90     19.42 o 
  -5   9   6      199.73      228.47     22.35 o 
  -3   9   6      291.29      293.54     22.25 o 
  -1   9   6      292.55      333.13     19.40 o 
   1   9   6       96.97       88.20     15.24 o 
   3   9   6      133.91      144.11     23.81 o 
   5   9   6     1322.74     1125.95     49.71 o 
   7   9   6        0.32        1.03     18.97 o 
   9   9   6      195.39      230.62     36.61 o 
  -8  10   6       41.62       50.64     26.83 o 
  -6  10   6      154.47      166.98     31.67 o 
  -4  10   6       24.18        4.94     15.15 o 
  -2  10   6     1966.61     1938.92     49.63 o 
   0  10   6      136.10      156.41     20.17 o 
   2  10   6       18.28        0.01     12.25 o 
   4  10   6        0.10        4.11     18.09 o 
   6  10   6       32.98       41.95     22.04 o 
   8  10   6      589.50      606.27     43.64 o 
  -7  11   6        0.10      -12.79     24.10 o 
  -5  11   6       29.64       32.00     22.46 o 
  -3  11   6      725.42      766.26     33.24 o 
  -1  11   6       31.48       -1.74     16.61 o 
   1  11   6      209.66      174.37     21.48 o 
   3  11   6      174.52      178.92     29.78 o 
   5  11   6      335.42      321.36     37.62 o 
   7  11   6      108.41      102.12     30.30 o 
  -6  12   6       54.99       90.90     30.10 o 
  -4  12   6        1.08       -2.93     25.74 o 
  -2  12   6      160.62      149.96     39.98 o 
   0  12   6       71.95       60.35     21.33 o 
   2  12   6       30.28       38.72     21.89 o 
   4  12   6       12.26        0.64     21.52 o 
   6  12   6       42.07       38.32     26.56 o 
  -3  13   6       44.33       40.21     30.65 o 
  -1  13   6      362.83      439.59     38.99 o 
   1  13   6        1.75      -17.11     23.98 o 
   3  13   6        0.17      -30.92     20.61 o 
 -13   1   7        2.43      -25.95     27.91 o 
 -11   1   7       35.28       16.93     19.25 o 
  -9   1   7      304.71      325.84     23.23 o 
  -7   1   7      459.56      477.24     21.09 o 
  -5   1   7      297.59      313.07     20.03 o 
  -3   1   7     2179.82     2239.12     37.32 o 
  -1   1   7     1827.56     1678.14     33.51 o 
   1   1   7     5474.75     5335.39     49.78 o 
   3   1   7      957.26     1074.67     27.74 o 
   5   1   7     2067.02     2153.15     27.21 o 
   7   1   7     2181.00     2272.22     47.68 o 
   9   1   7        7.92       -9.65     13.66 o 
  11   1   7        2.08        4.43     20.33 o 
 -12   2   7       95.27       64.02     27.07 o 
 -10   2   7      217.63      249.89     46.30 o 
  -8   2   7      921.64      976.02     30.95 o 
  -6   2   7       11.94       46.23      9.92 o 
  -4   2   7     3460.55     3413.58     56.80 o 
  -2   2   7     3066.32     2966.02     47.67 o 
   0   2   7        1.59       -0.05      2.65 o 
   2   2   7     5289.21     5625.13     68.81 o 
   4   2   7     2035.12     2145.33     31.17 o 
   6   2   7       72.93       70.56      9.09 o 
   8   2   7     1878.03     1883.88     50.66 o 
  10   2   7      154.06      165.68     23.66 o 
  12   2   7        3.54      -28.54     20.48 o 
 -11   3   7       16.78      -32.68     28.61 o 
  -9   3   7       66.43       78.88     23.27 o 
  -7   3   7      941.27     1006.31     64.71 o 
  -5   3   7     1835.18     1766.77     33.95 o 
  -3   3   7      172.14      236.33     18.38 o 
  -1   3   7      193.44      168.93      9.13 o 
   1   3   7      853.29      873.02     17.05 o 
   3   3   7     2134.32     2207.93     36.64 o 
   5   3   7      557.88      594.13     15.80 o 
   7   3   7      273.77      264.77     16.46 o 
   9   3   7       36.00       52.28     18.35 o 
  11   3   7       70.36       73.12     21.69 o 
 -12   4   7       52.16       12.86     27.56 o 
 -10   4   7        9.02      -11.60     20.93 o 
  -8   4   7      350.72      430.31     48.63 o 
  -6   4   7        6.89        4.50      5.96 o 
  -4   4   7      152.85      208.09     18.52 o 
  -2   4   7      692.23      623.54     17.67 o 
   0   4   7     1169.13     1122.37     48.61 o 
   2   4   7     2161.86     2249.57     55.96 o 
   4   4   7      227.58      210.03     10.62 o 
   6   4   7      809.02      767.15     23.77 o 
   8   4   7     2354.09     2531.03     51.14 o 
  10   4   7      195.09      197.14     25.55 o 
 -11   5   7        0.39      -32.78     23.73 o 
  -9   5   7       27.61       45.42     24.65 o 
  -7   5   7      114.72      141.42     15.84 o 
  -5   5   7       68.18       66.57     10.39 o 
  -3   5   7      657.30      689.70     22.80 o 
  -1   5   7      407.14      379.84     13.43 o 
   1   5   7     1793.77     1916.52     31.73 o 
   3   5   7      882.94      956.53     24.23 o 
   5   5   7      189.24      247.02     27.60 o 
   7   5   7      345.45      353.92     20.27 o 
   9   5   7      185.82      166.72     24.17 o 
  11   5   7       30.34       23.96     19.29 o 
 -10   6   7        0.43      -11.14     22.16 o 
  -8   6   7      225.04      236.29     32.68 o 
  -6   6   7       32.93       34.88     11.50 o 
  -4   6   7       57.07       60.00      8.78 o 
  -2   6   7      509.98      510.97     20.43 o 
   0   6   7      156.14      179.22     12.77 o 
   2   6   7        0.06       -2.68      6.99 o 
   4   6   7       19.38       -5.56     11.27 o 
   6   6   7       10.91      -14.01     11.01 o 
   8   6   7     1035.15     1200.49     36.11 o 
  10   6   7      126.16      136.20     24.93 o 
 -11   7   7       10.72       30.65     28.60 o 
  -9   7   7      117.99       95.84     28.01 o 
  -7   7   7      151.01      195.52     29.86 o 
  -5   7   7      520.52      573.75     23.48 o 
  -3   7   7      561.07      523.08     18.06 o 
  -1   7   7        4.25       -9.73      6.49 o 
   1   7   7      381.32      389.91     19.00 o 
   3   7   7     1055.00     1059.50     30.60 o 
   5   7   7      242.58      273.99     29.54 o 
   7   7   7       53.12       48.37     21.11 o 
   9   7   7       38.84       29.28     16.05 o 
 -10   8   7       33.49        0.10     25.88 o 
  -8   8   7      189.07      191.24     33.08 o 
  -6   8   7       69.95       71.33     22.60 o 
  -4   8   7      125.00       88.13     15.20 o 
  -2   8   7        1.29      -11.44      7.62 o 
   0   8   7      218.97      239.04     17.40 o 
   2   8   7      257.91      235.22     19.94 o 
   4   8   7      923.95      856.25     41.93 o 
   6   8   7        2.39      -22.36     16.09 o 
   8   8   7      878.00      819.67     45.34 o 
  -9   9   7        7.10        4.22     23.48 o 
  -7   9   7      165.80      195.32     32.92 o 
  -5   9   7      206.73      197.93     21.10 o 
  -3   9   7      464.58      459.70     25.98 o 
  -1   9   7      779.05      684.20     23.65 o 
   1   9   7       92.08       67.27     14.53 o 
   3   9   7      878.08      759.45     38.41 o 
   5   9   7        0.14      -12.90     21.46 o 
   7   9   7       79.98       80.30     31.21 o 
   9   9   7       76.07       89.84     24.43 o 
  -8  10   7        0.95      -15.04     21.47 o 
  -6  10   7       25.04       -7.93     21.03 o 
  -4  10   7       51.60       44.95     16.59 o 
  -2  10   7      329.16      334.06     35.84 o 
   0  10   7      396.25      373.62     24.07 o 
   2  10   7       10.21        1.21     15.03 o 
   4  10   7       58.94       53.16     21.99 o 
   6  10   7        0.18      -25.63     17.09 o 
   8  10   7        0.77       14.79     22.88 o 
  -7  11   7        0.48      -19.49     23.39 o 
  -5  11   7       28.74       26.38     22.49 o 
  -3  11   7        9.08       -3.52     15.27 o 
  -1  11   7        1.25      -20.99     16.75 o 
   1  11   7        9.17      -13.09     12.70 o 
   3  11   7       80.89       97.68     25.86 o 
   5  11   7        0.26      -17.86     18.29 o 
   7  11   7        2.46       -8.01     30.79 o 
  -6  12   7       58.70       53.01     28.02 o 
  -4  12   7        5.17        2.78     22.01 o 
  -2  12   7       30.22       -0.42     20.35 o 
   0  12   7       44.38       55.70     20.13 o 
   2  12   7       10.37      -11.41     18.26 o 
   4  12   7      208.91      209.36     32.73 o 
  -3  13   7        0.34      -13.07     19.59 o 
  -1  13   7        4.43       20.34     20.04 o 
   1  13   7        0.59      -21.04     28.89 o 
   3  13   7        1.25      -13.85     21.77 o 
 -10   0   8      138.84      149.05     24.70 o 
  -8   0   8      177.92      168.51     31.57 o 
  -6   0   8      564.99      619.08     41.01 o 
  -4   0   8     9235.76     9654.10    221.04 o 
  -2   0   8     3355.88     3221.86     85.25 o 
   0   0   8     1141.54     1089.10     22.19 o 
   2   0   8     3003.41     3222.54     47.50 o 
   4   0   8       28.50       29.55      6.86 o 
   6   0   8     3321.55     3332.28    111.21 o 
   8   0   8      119.72       94.66     21.91 o 
  10   0   8      498.85      485.93     52.36 o 
  12   0   8       47.17       72.80     37.31 o 
 -11   1   8       38.53       12.82     15.36 o 
  -9   1   8        3.57      -15.84     10.56 o 
  -7   1   8       63.79       50.86     12.41 o 
  -5   1   8    20698.75    22077.42    334.98 o 
  -3   1   8     1276.11     1261.12     26.18 o 
  -1   1   8    16688.16    16369.54    222.61 o 
   1   1   8     3155.27     3011.40     31.43 o 
   3   1   8    28782.24    31433.79    361.02 o 
   5   1   8       10.53        8.41      4.21 o 
   7   1   8      297.92      322.45     17.65 o 
   9   1   8       94.78      108.27     20.47 o 
  11   1   8      372.47      394.55     44.49 o 
 -12   2   8       33.22       14.91     20.99 o 
 -10   2   8        0.35      -11.30     15.64 o 
  -8   2   8      102.67      121.50     15.71 o 
  -6   2   8      461.18      434.57     18.54 o 
  -4   2   8    11983.91    12125.74    291.02 o 
  -2   2   8     1080.17     1072.95     22.77 o 
   0   2   8      810.31      812.35     18.45 o 
   2   2   8      688.21      734.85     14.91 o 
   4   2   8      387.14      369.48     11.97 o 
   6   2   8      411.67      410.19     14.34 o 
   8   2   8      297.84      332.84     25.63 o 
  10   2   8       38.08       51.78     18.64 o 
 -11   3   8        1.77      -35.91     26.09 o 
  -9   3   8        3.50      -16.71     13.60 o 
  -7   3   8       60.31       73.49     13.42 o 
  -5   3   8      481.46      431.01     22.23 o 
  -3   3   8      714.94      750.70     24.68 o 
  -1   3   8     5716.36     5786.69     93.48 o 
   1   3   8      144.06      130.12      7.58 o 
   3   3   8     2647.07     2857.34     43.63 o 
   5   3   8      714.84      717.36     17.79 o 
   7   3   8      783.23      744.21     24.38 o 
   9   3   8     1011.82      952.43     38.32 o 
  11   3   8       16.87      -18.51     16.41 o 
 -12   4   8       77.53       75.89     47.13 o 
 -10   4   8        4.06      -29.47     19.65 o 
  -8   4   8       68.53       73.23     22.50 o 
  -6   4   8        0.23       11.34     18.84 o 
  -4   4   8      516.54      557.18     20.58 o 
  -2   4   8      236.38      207.61     11.12 o 
   0   4   8     1838.46     1773.20     38.17 o 
   2   4   8      402.07      387.68     18.28 o 
   4   4   8     3340.72     3316.48     38.10 o 
   6   4   8      284.66      257.83     16.93 o 
   8   4   8     2620.11     2692.49     64.80 o 
  10   4   8       46.52       28.48     18.01 o 
 -11   5   8       79.23       46.66     55.13 o 
  -9   5   8       26.03        0.78     20.38 o 
  -7   5   8      826.35      854.15     28.76 o 
  -5   5   8        0.86        1.67      6.94 o 
  -3   5   8       41.33       34.56      7.51 o 
  -1   5   8      329.54      274.26     13.49 o 
   1   5   8     2499.82     2868.42     87.07 o 
   3   5   8     2328.86     2223.14     44.14 o 
   5   5   8       70.95       63.27     11.53 o 
   7   5   8      673.39      679.13     25.71 o 
   9   5   8        0.64      -16.55     15.21 o 
  11   5   8        7.32      -20.60     17.17 o 
 -10   6   8        8.20      -33.24     26.30 o 
  -8   6   8      370.16      463.49     42.62 o 
  -6   6   8       67.73       50.27     12.24 o 
  -4   6   8       39.70       47.53      8.54 o 
  -2   6   8     2106.60     2080.54     37.41 o 
   0   6   8     2313.94     2530.46     40.65 o 
   2   6   8      308.16      349.15     12.92 o 
   4   6   8     2397.69     2311.69     62.71 o 
   6   6   8      813.08      794.80     27.00 o 
   8   6   8     1499.22     1478.87     39.85 o 
  10   6   8       25.79       16.35     19.81 o 
 -11   7   8        4.57        2.52     27.01 o 
  -9   7   8       16.36        5.27     22.10 o 
  -7   7   8       74.25       38.59     21.07 o 
  -5   7   8      126.85      119.86     15.82 o 
  -3   7   8        1.20       -4.85      6.93 o 
  -1   7   8      171.64      165.94     14.28 o 
   1   7   8      293.08      275.15     14.09 o 
   3   7   8       85.50      107.55     18.01 o 
   5   7   8        0.41       -5.87     14.08 o 
   7   7   8      947.27      846.62     35.98 o 
   9   7   8       67.68       39.72     16.42 o 
 -10   8   8        0.44      -18.11     23.35 o 
  -8   8   8        4.70      -14.75     19.52 o 
  -6   8   8      736.71      707.52     41.55 o 
  -4   8   8     1112.97     1060.81     42.61 o 
  -2   8   8      100.16       82.91     11.77 o 
   0   8   8       38.16       26.63      9.32 o 
   2   8   8      694.64      741.17     27.49 o 
   4   8   8       34.73       31.68     16.95 o 
   6   8   8       90.25       72.54     23.03 o 
   8   8   8      107.87      132.30     22.61 o 
  -9   9   8        1.10      -12.09     24.53 o 
  -7   9   8       79.91       90.65     27.75 o 
  -5   9   8     2022.69     2134.28     82.29 o 
  -3   9   8      623.53      593.79     27.44 o 
  -1   9   8      159.42      170.67     16.54 o 
   1   9   8       37.04       35.82     12.83 o 
   3   9   8      281.29      253.27     50.66 o 
   5   9   8       41.07       12.15     18.52 o 
   7   9   8        8.12       25.11     20.56 o 
  -8  10   8        6.53       -4.06     23.43 o 
  -6  10   8        0.04      -25.99     20.98 o 
  -4  10   8     1631.70     1705.31     84.00 o 
  -2  10   8      213.87      189.53     22.79 o 
   0  10   8        0.08        0.57     12.37 o 
   2  10   8       21.87        1.12     16.27 o 
   4  10   8       89.77       73.92     23.25 o 
   6  10   8      190.19      174.90     31.47 o 
   8  10   8        2.91        7.44     30.37 o 
  -7  11   8        0.00      -20.32     22.86 o 
  -5  11   8      758.85      756.41     45.67 o 
  -3  11   8       34.75        9.71     16.86 o 
  -1  11   8      377.97      386.19     32.03 o 
   1  11   8        1.30      -10.16     12.88 o 
   3  11   8     1846.59     1576.75     61.14 o 
   5  11   8       35.36       12.13     19.83 o 
  -6  12   8       26.45        3.13     65.57 o 
  -4  12   8      479.50      544.78     43.10 o 
  -2  12   8       50.28       21.50     19.65 o 
   0  12   8        1.99       -9.35     16.13 o 
   2  12   8       15.52       -2.87     21.00 o 
   4  12   8        1.53        0.12     21.69 o 
  -3  13   8       14.43       -1.35     21.13 o 
  -1  13   8        0.22      -19.22     18.89 o 
   1  13   8       37.55       36.05     33.38 o 
   3  13   8       83.08       24.61     25.12 o 
 -11   1   9       65.44       71.28     23.88 o 
  -9   1   9       21.72        9.95     12.12 o 
  -7   1   9       65.77       42.29     12.43 o 
  -5   1   9     6905.23     7335.40    129.21 o 
  -3   1   9       49.93       94.66     17.88 o 
  -1   1   9     4872.80     4713.53     64.87 o 
   1   1   9     2562.13     2553.98     28.27 o 
   3   1   9      193.40      222.50     11.09 o 
   5   1   9     1087.70     1048.60     17.67 o 
   7   1   9        2.91       10.06      9.44 o 
   9   1   9      226.30      261.85     26.92 o 
  11   1   9      198.91      261.33     36.29 o 
 -12   2   9       73.23        9.94     21.26 o 
 -10   2   9        4.67       -1.39     16.10 o 
  -8   2   9       23.22       17.30     16.39 o 
  -6   2   9      758.94      703.72     28.46 o 
  -4   2   9     4685.62     4692.30     88.13 o 
  -2   2   9     2947.69     2929.85     46.08 o 
   0   2   9      461.99      398.19     10.61 o 
   2   2   9       31.76       29.51      4.95 o 
   4   2   9     1029.54     1061.84     20.75 o 
   6   2   9      512.59      490.81     16.04 o 
   8   2   9     1454.82     1386.51     43.51 o 
  10   2   9      195.47      235.29     27.64 o 
 -11   3   9       40.64       10.66     38.01 o 
  -9   3   9       38.31       25.61     22.49 o 
  -7   3   9      112.29      108.85     45.60 o 
  -5   3   9     2096.19     2116.73     50.67 o 
  -3   3   9     1344.32     1409.64     50.03 o 
  -1   3   9        3.62       -1.54      4.57 o 
   1   3   9      573.35      548.09     14.03 o 
   3   3   9      242.78      250.10     10.17 o 
   5   3   9       23.98       27.89      7.13 o 
   7   3   9       17.11       10.55     10.11 o 
   9   3   9       89.10      102.07     21.02 o 
  11   3   9      235.34      277.28     48.75 o 
 -12   4   9      105.80       91.46     48.68 o 
 -10   4   9       20.10       13.48     24.45 o 
  -8   4   9        0.88      -13.06     12.50 o 
  -6   4   9      344.51      347.82     16.80 o 
  -4   4   9     1046.38     1166.70     27.64 o 
  -2   4   9      261.52      263.54     13.05 o 
   0   4   9     2776.74     2894.42     47.42 o 
   2   4   9     1819.84     1842.75     34.43 o 
   4   4   9      501.95      457.26     14.00 o 
   6   4   9       50.62       73.69     12.87 o 
   8   4   9      243.34      245.21     29.02 o 
  10   4   9       25.97        9.74     17.23 o 
 -11   5   9        2.51       17.54     30.65 o 
  -9   5   9       30.56       19.48     22.62 o 
  -7   5   9        3.91       14.24     10.02 o 
  -5   5   9      584.01      592.21     23.45 o 
  -3   5   9      164.96      209.18     12.58 o 
  -1   5   9      105.34      131.09     12.62 o 
   1   5   9     1023.11     1059.90     47.38 o 
   3   5   9       78.97       55.57      9.18 o 
   5   5   9      133.65      169.27     15.94 o 
   7   5   9       21.70       15.24     13.45 o 
   9   5   9       39.00       19.02     17.53 o 
 -10   6   9        1.27       -8.81     22.50 o 
  -8   6   9      105.64       70.01     25.50 o 
  -6   6   9       85.25       71.09     15.08 o 
  -4   6   9       86.24       93.26     10.84 o 
  -2   6   9      536.89      536.23     22.24 o 
   0   6   9       71.94       92.09     10.43 o 
   2   6   9      594.17      606.36     20.54 o 
   4   6   9       23.92       37.36     15.01 o 
   6   6   9        1.41       -2.49     12.35 o 
   8   6   9        6.00       -7.87     13.30 o 
  10   6   9        0.18       -9.67     16.85 o 
 -11   7   9        9.18      -14.89     28.86 o 
  -9   7   9       49.10       33.86     25.47 o 
  -7   7   9       15.91        9.88     20.42 o 
  -5   7   9      131.14      102.18     13.11 o 
  -3   7   9       12.90       11.81      7.92 o 
  -1   7   9      107.34      156.27     13.79 o 
   1   7   9        6.83       10.73      9.27 o 
   3   7   9       29.64       29.52     19.71 o 
   5   7   9      415.02      360.42     29.51 o 
   7   7   9      195.62      214.47     24.93 o 
   9   7   9       23.85       28.12     19.75 o 
 -10   8   9        2.44      -26.34     25.52 o 
  -8   8   9       59.00       81.16     28.26 o 
  -6   8   9       51.13       69.08     15.83 o 
  -4   8   9     1164.38     1135.05     28.84 o 
  -2   8   9      264.53      279.64     17.45 o 
   0   8   9      167.47      195.88     15.28 o 
   2   8   9       38.80       60.71     13.50 o 
   4   8   9       60.40       72.38     33.32 o 
   6   8   9       14.49      -21.38     17.41 o 
   8   8   9      499.30      505.02     32.48 o 
  -9   9   9        5.37        5.20     26.34 o 
  -7   9   9       43.06       36.46     28.97 o 
  -5   9   9      644.23      643.88     29.38 o 
  -3   9   9      329.41      296.48     20.59 o 
  -1   9   9        6.35      -12.63     10.25 o 
   1   9   9      323.99      324.31     23.87 o 
   3   9   9      126.51      138.24     25.09 o 
   5   9   9        6.53       -6.90     16.54 o 
   7   9   9       36.75       13.47     21.44 o 
  -8  10   9        0.08      -14.62     23.15 o 
  -6  10   9       22.80        8.09     24.05 o 
  -4  10   9      560.02      534.80     28.58 o 
  -2  10   9      136.10      101.20     16.09 o 
   0  10   9        1.58       -3.08     11.69 o 
   2  10   9      138.26      139.08     26.24 o 
   4  10   9        2.11      -18.88     17.71 o 
   6  10   9        1.00      -23.34     17.39 o 
  -7  11   9      162.84      169.95     35.11 o 
  -5  11   9      129.34      199.06     33.67 o 
  -3  11   9       14.34      -21.41     14.28 o 
  -1  11   9        0.20       10.23     17.71 o 
   1  11   9      361.85      389.74     27.59 o 
   3  11   9      165.40      180.84     29.90 o 
   5  11   9       73.35       55.86     27.35 o 
  -6  12   9      108.57      114.27     33.23 o 
  -4  12   9      108.75      121.34     36.26 o 
  -2  12   9       52.49       28.48     20.28 o 
   0  12   9       51.23       23.74     22.02 o 
   2  12   9        5.30      -14.16     18.17 o 
   4  12   9      106.52       72.21     25.88 o 
  -3  13   9        0.04      -17.98     22.12 o 
  -1  13   9        4.94      -10.56     19.27 o 
   1  13   9        1.61      -16.97     24.13 o 
   3  13   9        3.85      -24.05     27.49 o 
 -12   0  10      181.44      167.93     46.58 o 
 -10   0  10        0.61      -19.65     14.66 o 
  -8   0  10       20.96       28.61     21.46 o 
  -6   0  10       19.01       62.98     21.74 o 
  -4   0  10    10863.63    12208.29    274.62 o 
  -2   0  10       23.38       14.17     10.24 o 
   0   0  10      597.30      607.84     15.50 o 
   2   0  10     7115.05     7574.23    133.65 o 
   4   0  10     1012.28     1035.59     24.57 o 
   6   0  10      897.20      848.27     61.68 o 
   8   0  10       32.78       41.17     17.34 o 
  10   0  10       17.11        2.95     26.37 o 
 -11   1  10        0.13      -21.71     14.47 o 
  -9   1  10      125.26       73.04     21.59 o 
  -7   1  10      170.12      209.15     23.77 o 
  -5   1  10     5675.07     5940.57    196.95 o 
  -3   1  10       17.29        9.00      6.26 o 
  -1   1  10      844.06      845.52     20.20 o 
   1   1  10       13.45       14.84      3.83 o 
   3   1  10    13083.84    15043.77    172.54 o 
   5   1  10      876.31      990.29     21.01 o 
   7   1  10     1162.02     1100.80     30.54 o 
   9   1  10      113.20      111.83     20.91 o 
  11   1  10      135.89       83.03     26.68 o 
 -12   2  10      111.77       33.55     22.00 o 
 -10   2  10      159.62      159.91     43.84 o 
  -8   2  10       63.57       65.74     19.04 o 
  -6   2  10      124.75      177.15     25.62 o 
  -4   2  10      347.45      338.36     15.58 o 
  -2   2  10     5893.78     5957.20     81.79 o 
   0   2  10     1378.66     1342.76     24.46 o 
   2   2  10     1937.32     2130.19     40.07 o 
   4   2  10        1.59       -6.29      4.77 o 
   6   2  10        0.01       -9.31      6.21 o 
   8   2  10        5.29       -8.14     13.21 o 
  10   2  10      110.06      101.64     21.71 o 
 -11   3  10       25.36      -11.78     31.98 o 
  -9   3  10      336.23      284.86     69.47 o 
  -7   3  10      234.21      306.80     27.31 o 
  -5   3  10      765.23      819.53     31.33 o 
  -3   3  10     8839.20     9284.91    121.33 o 
  -1   3  10      246.39      262.94      8.59 o 
   1   3  10       26.47        1.89      4.28 o 
   3   3  10     3697.23     3742.17     67.52 o 
   5   3  10      958.44     1020.91     26.21 o 
   7   3  10       74.87       47.98     14.74 o 
   9   3  10      115.91      131.65     22.52 o 
  11   3  10        0.50        3.72     21.57 o 
 -12   4  10        1.09      -46.71     31.14 o 
 -10   4  10       67.66       56.36     28.18 o 
  -8   4  10       27.71       26.16     15.02 o 
  -6   4  10      326.07      354.93     21.41 o 
  -4   4  10     1336.38     1348.48     31.02 o 
  -2   4  10     2853.25     3015.21     83.31 o 
   0   4  10      775.36      757.31     17.61 o 
   2   4  10        1.31        8.36      5.49 o 
   4   4  10     2597.86     2915.27     50.58 o 
   6   4  10     5988.25     5971.49     90.13 o 
   8   4  10       86.81       48.95     22.02 o 
  10   4  10      142.56      119.77     23.72 o 
 -11   5  10       22.34       -0.64     28.68 o 
  -9   5  10       95.15       85.46     29.75 o 
  -7   5  10        4.39       -0.77      9.23 o 
  -5   5  10      113.49      115.20     12.95 o 
  -3   5  10        8.60        2.13      6.93 o 
  -1   5  10     6264.68     6941.83     83.69 o 
   1   5  10      235.60      202.43     11.01 o 
   3   5  10     3664.15     3662.80     93.96 o 
   5   5  10     8163.98     8057.78    108.00 o 
   7   5  10      653.38      588.76     24.92 o 
   9   5  10       41.78       61.21     19.68 o 
 -10   6  10        1.57       -9.43     24.80 o 
  -8   6  10       74.06       68.71     24.74 o 
  -6   6  10       83.54      116.58     14.76 o 
  -4   6  10        8.77       15.99      7.88 o 
  -2   6  10     1146.05     1277.61     28.23 o 
   0   6  10      968.71      980.94     23.76 o 
   2   6  10       72.42       64.98     11.27 o 
   4   6  10      453.26      433.66     22.92 o 
   6   6  10     6459.39     6794.80     98.98 o 
   8   6  10      427.43      390.55     25.48 o 
  10   6  10       26.05      -12.02     18.00 o 
 -11   7  10       57.60       35.36     32.32 o 
  -9   7  10        2.72       -5.40     20.69 o 
  -7   7  10       49.23       61.16     23.16 o 
  -5   7  10      156.40      190.79     15.49 o 
  -3   7  10       84.19      107.48     16.62 o 
  -1   7  10     1460.49     1556.24     46.35 o 
   1   7  10      411.31      372.34     19.38 o 
   3   7  10       64.83       69.67     17.15 o 
   5   7  10      124.31      102.35     27.76 o 
   7   7  10      163.06      114.85     20.84 o 
   9   7  10        0.04      -25.17     16.78 o 
 -10   8  10       58.15       76.77     35.70 o 
  -8   8  10       12.74       10.55     22.80 o 
  -6   8  10       96.58       89.37     17.64 o 
  -4   8  10       46.67       46.86     11.53 o 
  -2   8  10      716.35      713.04     24.25 o 
   0   8  10      230.15      256.03     21.39 o 
   2   8  10      213.08      206.39     19.61 o 
   4   8  10      539.07      538.76     33.51 o 
   6   8  10      245.95      181.08     24.08 o 
   8   8  10       40.32        6.25     17.62 o 
  -9   9  10      146.55      204.37     41.01 o 
  -7   9  10        8.62      -21.08     22.20 o 
  -5   9  10      653.96      700.85     59.56 o 
  -3   9  10       17.56       -8.41     10.51 o 
  -1   9  10       87.51       94.69     16.35 o 
   1   9  10      241.28      219.56     24.50 o 
   3   9  10     2069.69     1900.44    116.02 o 
   5   9  10        1.13      -23.79     16.33 o 
   7   9  10        5.19       14.31     17.56 o 
  -8  10  10        7.61      -22.17     24.34 o 
  -6  10  10        9.25       -8.44     20.22 o 
  -4  10  10     1121.61     1151.24     39.68 o 
  -2  10  10        1.73       -0.44     12.97 o 
   0  10  10        0.13      -13.51     11.58 o 
   2  10  10      196.01      156.07     28.76 o 
   4  10  10        1.03      -14.41     17.53 o 
   6  10  10      137.46      141.13     30.54 o 
  -7  11  10        4.41      -16.78     24.84 o 
  -5  11  10      961.80     1002.98     51.99 o 
  -3  11  10       14.65       -7.06     17.55 o 
  -1  11  10      435.61      391.70     26.09 o 
   1  11  10        4.98       -2.84     16.04 o 
   3  11  10     1072.91      919.59     47.44 o 
   5  11  10       31.76       16.77     22.63 o 
  -6  12  10       19.03       14.23     24.80 o 
  -4  12  10      122.48      118.14     26.76 o 
  -2  12  10       68.21       88.47     23.63 o 
   0  12  10       83.93       87.10     20.41 o 
   2  12  10       39.69       40.83     22.80 o 
   4  12  10       29.54        3.07     22.39 o 
  -3  13  10      152.60      206.01     33.81 o 
  -1  13  10       73.63      100.56     30.02 o 
   1  13  10       12.02       21.32     30.02 o 
 -11   1  11       24.07       22.11     22.76 o 
  -9   1  11       42.91       31.83     17.87 o 
  -7   1  11        0.25       -7.45     12.34 o 
  -5   1  11      500.83      439.77     37.14 o 
  -3   1  11        0.67       -5.84     13.54 o 
  -1   1  11     6372.47     6410.32     86.35 o 
   1   1  11       10.36       14.94      5.80 o 
   3   1  11     2845.67     2932.22     43.31 o 
   5   1  11       16.12       11.91      6.29 o 
   7   1  11       28.96       17.96     13.33 o 
   9   1  11       11.32      -19.61     16.09 o 
  11   1  11        1.72       -2.08     20.13 o 
 -12   2  11       19.15       -8.00     32.40 o 
 -10   2  11      127.72       91.36     24.99 o 
  -8   2  11      154.08      159.38     37.46 o 
  -6   2  11      505.80      474.68     25.76 o 
  -4   2  11      819.78      785.64     33.29 o 
  -2   2  11     2003.09     2217.12     39.77 o 
   0   2  11       83.81       80.92      6.96 o 
   2   2  11     2296.73     2477.79     49.41 o 
   4   2  11      508.89      556.11     22.74 o 
   6   2  11       35.66       32.17      9.81 o 
   8   2  11       15.08       -6.91     13.31 o 
  10   2  11       40.19       57.57     24.02 o 
 -11   3  11        0.44      -34.49     22.99 o 
  -9   3  11      425.44      381.07     28.88 o 
  -7   3  11      508.87      517.10     29.75 o 
  -5   3  11      990.44      963.12     36.28 o 
  -3   3  11      528.06      585.31     21.17 o 
  -1   3  11       52.97       74.99      6.82 o 
   1   3  11      737.66      699.08     16.90 o 
   3   3  11      748.74      901.79     19.20 o 
   5   3  11      516.41      555.03     19.85 o 
   7   3  11       43.37       46.38     15.26 o 
   9   3  11        0.28      -17.37     13.62 o 
  11   3  11        0.10      -15.68     21.68 o 
 -12   4  11        1.04      -46.71     31.14 o 
 -10   4  11      124.20      121.40     88.80 o 
  -8   4  11      186.65      230.34     28.22 o 
  -6   4  11      245.63      260.19     22.96 o 
  -4   4  11     1583.33     1635.52     35.61 o 
  -2   4  11     3705.72     3789.54     60.50 o 
   0   4  11     1975.60     2246.10     34.99 o 
   2   4  11     1503.81     1468.73     33.94 o 
   4   4  11      100.29       66.37     10.81 o 
   6   4  11      397.02      455.32     21.08 o 
   8   4  11       62.35       62.52     18.65 o 
  10   4  11      171.46      187.94     27.69 o 
 -11   5  11        2.92        4.65     30.28 o 
  -9   5  11        0.32      -11.29     22.89 o 
  -7   5  11      179.04      184.64     19.54 o 
  -5   5  11      309.78      333.62     16.67 o 
  -3   5  11      468.95      450.19     18.35 o 
  -1   5  11     1275.80     1370.26     25.70 o 
   1   5  11        1.93       -1.77      5.52 o 
   3   5  11       20.13       21.45     10.93 o 
   5   5  11      666.90      776.74     25.96 o 
   7   5  11      166.55      135.78     20.78 o 
   9   5  11      112.05       84.42     21.34 o 
 -10   6  11       20.01        6.51     26.01 o 
  -8   6  11       24.10       36.81     24.74 o 
  -6   6  11       84.66      105.86     15.65 o 
  -4   6  11      367.43      390.83     20.83 o 
  -2   6  11     2012.16     2157.36     53.55 o 
   0   6  11       12.24        8.76      6.86 o 
   2   6  11     1144.45     1123.82     27.34 o 
   4   6  11       17.63        9.69     11.68 o 
   6   6  11      432.75      535.61     24.91 o 
   8   6  11      304.61      391.00     25.00 o 
  10   6  11       52.83       39.70     21.97 o 
  -9   7  11      126.11      127.80     33.71 o 
  -7   7  11      444.24      469.38     36.75 o 
  -5   7  11      601.54      635.18     21.99 o 
  -3   7  11       21.91        4.56      8.36 o 
  -1   7  11        3.00       -4.72      7.99 o 
   1   7  11        5.05       18.57     10.23 o 
   3   7  11       34.39       -0.44     18.45 o 
   5   7  11      174.73      191.64     37.89 o 
   7   7  11       98.69       89.05     26.94 o 
   9   7  11      194.43      257.27     29.97 o 
 -10   8  11       54.99       57.81     32.09 o 
  -8   8  11      159.34      157.73     32.90 o 
  -6   8  11      220.92      301.76     25.21 o 
  -4   8  11       32.43       14.48     12.28 o 
  -2   8  11      342.36      358.20     18.29 o 
   0   8  11       38.06       34.50     11.74 o 
   2   8  11      346.49      322.89     23.42 o 
   4   8  11      516.14      460.39     31.38 o 
   6   8  11       66.47       27.48     17.14 o 
   8   8  11        0.15      -24.35     16.23 o 
  -9   9  11        3.08       -9.11     24.50 o 
  -7   9  11      127.19      125.62     30.24 o 
  -5   9  11       79.56       82.57     18.63 o 
  -3   9  11      402.36      402.10     21.60 o 
  -1   9  11      242.73      259.43     27.78 o 
   1   9  11      792.16      665.00     28.57 o 
   3   9  11       31.07       10.35     15.77 o 
   5   9  11       96.95       68.68     23.39 o 
   7   9  11       68.05       60.93     21.14 o 
  -8  10  11        3.44       -5.90     23.39 o 
  -6  10  11       36.76       38.12     38.71 o 
  -4  10  11       48.99       27.69     17.03 o 
  -2  10  11      116.31      139.99     19.58 o 
   0  10  11        1.06      -17.14     11.42 o 
   2  10  11        2.57       22.12     16.61 o 
   4  10  11       34.66       17.84     21.08 o 
   6  10  11       38.68       32.55     18.92 o 
  -7  11  11        0.01       -7.46     36.54 o 
  -5  11  11       69.99      101.34     23.82 o 
  -3  11  11       93.85       87.80     24.06 o 
  -1  11  11       20.06       -0.10     14.31 o 
   1  11  11        0.17       11.77     18.59 o 
   3  11  11        3.87       -7.87     19.14 o 
   5  11  11       19.74      -20.96     19.99 o 
  -4  12  11       73.93       58.49     42.36 o 
  -2  12  11       81.30       42.36     30.02 o 
   0  12  11        3.67       -3.44     15.06 o 
   2  12  11       42.10        4.87     20.31 o 
   4  12  11        5.66       -9.23     23.10 o 
  -1  13  11       10.73      -16.34     19.27 o 
   1  13  11       17.41       11.51     22.53 o 
 -12   0  12        2.63      -17.81     33.94 o 
 -10   0  12        1.69      -31.42     22.30 o 
  -8   0  12      802.38      860.01     56.04 o 
  -6   0  12     4044.25     4130.33    126.85 o 
  -4   0  12     1093.06     1060.94     47.39 o 
  -2   0  12     6697.84     6959.18    167.68 o 
   0   0  12     1712.26     1661.35     49.54 o 
   2   0  12       55.38       72.41      8.75 o 
   4   0  12     2447.80     2483.35     97.74 o 
   6   0  12      925.68      852.17     36.50 o 
   8   0  12      349.30      284.89     44.91 o 
  10   0  12       87.41       40.82     33.53 o 
 -11   1  12       33.08        4.96     20.72 o 
  -9   1  12      110.47      117.28     49.10 o 
  -7   1  12      349.30      397.20     27.73 o 
  -5   1  12      721.08      681.24     29.18 o 
  -3   1  12     5612.98     5636.83    173.05 o 
  -1   1  12      524.45      516.62     53.08 o 
   1   1  12    12806.66    13119.02    117.03 o 
   3   1  12      930.82      966.06     17.12 o 
   5   1  12        5.04        7.25      6.31 o 
   7   1  12        0.12      -15.93     10.62 o 
   9   1  12      979.66     1009.47     49.20 o 
  11   1  12       85.09       67.74     26.58 o 
 -12   2  12       16.48      -18.52     29.46 o 
 -10   2  12        5.10      -15.43     28.89 o 
  -8   2  12      580.43      466.27     86.28 o 
  -6   2  12     2221.64     2361.51     61.03 o 
  -4   2  12      160.75      180.50     14.99 o 
  -2   2  12     1899.70     1922.02     36.91 o 
   0   2  12      209.95      214.70     13.97 o 
   2   2  12       52.84       58.13      9.09 o 
   4   2  12       39.50       48.36      7.79 o 
   6   2  12      235.43      220.26     28.42 o 
   8   2  12      113.24       93.23     19.11 o 
  10   2  12       78.64      103.48     28.55 o 
 -11   3  12        3.27      -22.00     30.13 o 
  -9   3  12        7.71      -21.41     14.27 o 
  -7   3  12     1555.65     1588.25     51.25 o 
  -5   3  12      596.95      629.21     22.49 o 
  -3   3  12      801.79      834.73     23.95 o 
  -1   3  12      169.85      128.07      7.94 o 
   1   3  12     1644.05     1609.46     41.24 o 
   3   3  12      133.63      119.25      9.74 o 
   5   3  12     1674.13     1600.87     37.18 o 
   7   3  12      280.02      252.81     25.03 o 
   9   3  12       18.94       12.40     16.37 o 
 -12   4  12        4.94       -7.43     36.47 o 
 -10   4  12       80.21      102.19     43.14 o 
  -8   4  12        2.54      -14.64     14.72 o 
  -6   4  12       66.47       70.84     13.63 o 
  -4   4  12        1.57        0.58      7.89 o 
  -2   4  12     3651.13     3836.77     63.91 o 
   0   4  12      364.22      294.84     12.12 o 
   2   4  12      183.62      181.63     11.77 o 
   4   4  12      424.04      441.85     18.30 o 
   6   4  12     3505.06     3511.39     66.36 o 
   8   4  12       15.34      -12.77     13.75 o 
  10   4  12        0.69      -13.51     17.45 o 
 -11   5  12       64.88       38.77     53.09 o 
  -9   5  12       11.73       -3.84     24.02 o 
  -7   5  12     1023.57     1114.21     34.36 o 
  -5   5  12      247.48      265.57     17.51 o 
  -3   5  12      181.80      223.13     16.67 o 
  -1   5  12      407.38      408.84     18.19 o 
   1   5  12       66.82       66.93      8.91 o 
   3   5  12        0.12      -10.53      8.89 o 
   5   5  12     6229.78     6219.65    153.09 o 
   7   5  12       24.77       -1.59     12.56 o 
   9   5  12       12.02       -3.26     16.68 o 
 -10   6  12       88.09       68.69     33.74 o 
  -8   6  12       29.75       40.57     25.87 o 
  -6   6  12      115.85      131.79     17.39 o 
  -4   6  12        1.49        0.46      9.19 o 
  -2   6  12     3580.60     3881.38     96.45 o 
   0   6  12        4.83       -5.52      8.01 o 
   2   6  12     1923.59     2058.87     87.67 o 
   4   6  12       61.40       57.17     18.60 o 
   6   6  12     4766.49     4790.25    114.16 o 
   8   6  12      139.92      145.62     23.79 o 
  -9   7  12        1.64        0.87     25.50 o 
  -7   7  12     1233.79     1373.95    105.80 o 
  -5   7  12        3.82       -0.64      9.66 o 
  -3   7  12       90.88       86.19     12.56 o 
  -1   7  12       37.82       18.99      9.00 o 
   1   7  12      577.38      572.27     38.58 o 
   3   7  12       75.40       31.93     34.86 o 
   5   7  12     1770.59     1592.88     68.17 o 
   7   7  12       14.15       -6.53     14.31 o 
   9   7  12      129.83       91.84     24.00 o 
 -10   8  12        1.37      -34.94     23.30 o 
  -8   8  12      270.63      327.30     63.91 o 
  -6   8  12      922.23      975.58     36.15 o 
  -4   8  12        0.00      -14.19      9.46 o 
  -2   8  12      228.85      272.81     25.58 o 
   0   8  12      622.57      603.47     32.40 o 
   2   8  12       22.84       21.62     15.77 o 
   4   8  12        5.72      -18.66     12.44 o 
   6   8  12      145.28      115.59     21.48 o 
   8   8  12       24.55       19.30     18.76 o 
  -9   9  12       15.52      -16.43     27.56 o 
  -7   9  12      121.29      115.56     30.64 o 
  -5   9  12        7.58       -5.75     14.44 o 
  -3   9  12      607.35      640.70     34.73 o 
  -1   9  12       59.85       66.90     15.19 o 
   1   9  12      628.74      536.20     26.20 o 
   3   9  12       48.87       27.61     19.07 o 
   5   9  12        6.22      -13.36     15.05 o 
   7   9  12       11.01       -8.27     17.08 o 
  -8  10  12      105.64      131.50     35.73 o 
  -6  10  12      486.08      534.40     40.94 o 
  -4  10  12       28.55        3.65     15.66 o 
  -2  10  12      531.54      571.53     27.81 o 
   0  10  12      210.40      173.76     24.98 o 
   2  10  12        0.07      -22.02     14.68 o 
   4  10  12      224.20      227.05     42.09 o 
   6  10  12       95.85      129.04     33.81 o 
  -7  11  12       14.38       -0.49     27.47 o 
  -5  11  12      116.10      149.32     23.83 o 
  -3  11  12      147.64      139.17     33.95 o 
  -1  11  12        3.54       -6.07     14.46 o 
   1  11  12      809.10      703.67     50.41 o 
   3  11  12       34.53        5.00     35.14 o 
   5  11  12        2.31      -27.08     21.04 o 
  -4  12  12        0.05       21.07     22.66 o 
  -2  12  12       43.78       27.31     25.88 o 
   0  12  12      122.91       97.11     25.46 o 
   2  12  12       24.59       -1.14     21.90 o 
  -1  13  12        5.20       13.63     22.19 o 
 -11   1  13        4.66      -24.72     19.74 o 
  -9   1  13      261.75      278.91     32.05 o 
  -7   1  13     1942.24     2009.67     87.97 o 
  -5   1  13      833.04      706.36     30.80 o 
  -3   1  13      456.48      433.24     17.29 o 
  -1   1  13      635.28      684.10     20.15 o 
   1   1  13     1702.51     2008.46     29.96 o 
   3   1  13      206.75      197.82      8.70 o 
   5   1  13       97.90      131.62     11.15 o 
   7   1  13      104.12       78.70     17.45 o 
   9   1  13       41.40       62.08     21.60 o 
 -12   2  13        1.64      -30.16     33.94 o 
 -10   2  13      144.62      105.89     23.15 o 
  -8   2  13       51.26       79.51     19.10 o 
  -6   2  13      180.49      199.26     23.11 o 
  -4   2  13     1269.08     1306.64     32.13 o 
  -2   2  13       10.76       18.87      9.37 o 
   0   2  13      190.79      189.72      9.27 o 
   2   2  13        3.97       -5.15      4.82 o 
   4   2  13      857.22      844.53     19.88 o 
   6   2  13      227.57      235.34     20.68 o 
   8   2  13       35.17       32.04     16.86 o 
  10   2  13        7.70       -9.27     18.63 o 
 -11   3  13        0.03      -17.32     30.79 o 
  -9   3  13      492.71      468.48     31.11 o 
  -7   3  13     4106.54     4321.69     95.95 o 
  -5   3  13       71.49       74.45     12.98 o 
  -3   3  13       10.98       -2.53      7.32 o 
  -1   3  13      719.37      771.20     17.19 o 
   1   3  13       94.60      112.13      9.59 o 
   3   3  13      934.56      906.88     20.18 o 
   5   3  13       94.97       90.57     12.62 o 
   7   3  13       93.17       64.12     18.55 o 
   9   3  13      393.56      393.56     29.27 o 
 -10   4  13       90.17      207.13    166.09 o 
  -8   4  13      247.86      363.57     34.63 o 
  -6   4  13      175.94      193.22     17.73 o 
  -4   4  13      201.20      199.83     16.46 o 
  -2   4  13      108.28      148.08     13.69 o 
   0   4  13      682.48      631.55     21.76 o 
   2   4  13     1737.60     1708.08     47.88 o 
   4   4  13      131.08      157.47     19.50 o 
   6   4  13      271.70      272.02     19.75 o 
   8   4  13      135.79      119.45     21.61 o 
  10   4  13      199.57      245.27     36.83 o 
 -11   5  13        0.41      -28.47     30.30 o 
  -9   5  13       17.22        7.04     50.92 o 
  -7   5  13       24.99       29.38     13.32 o 
  -5   5  13        1.09        1.03      9.33 o 
  -3   5  13       15.69        9.93      8.97 o 
  -1   5  13      241.01      230.14     16.20 o 
   1   5  13     1229.49     1138.74     37.26 o 
   3   5  13        5.09        4.25      9.82 o 
   5   5  13      177.85      282.58     22.07 o 
   7   5  13       57.68       51.61     14.80 o 
   9   5  13       10.47      -17.29     15.51 o 
 -10   6  13       30.38       74.86     45.59 o 
  -8   6  13       28.49       42.21     28.02 o 
  -6   6  13       78.96       69.09     19.52 o 
  -4   6  13       28.90       19.91     10.93 o 
  -2   6  13       29.00       40.91     11.40 o 
   0   6  13        0.32       -4.31     10.46 o 
   2   6  13      889.63      893.29     49.42 o 
   4   6  13        9.13       21.34     14.29 o 
   6   6  13      175.91      220.69     24.23 o 
   8   6  13        0.09      -22.26     14.84 o 
  -9   7  13      196.89      261.40     42.30 o 
  -7   7  13     1003.55     1123.94     73.48 o 
  -5   7  13      117.07      119.64     16.01 o 
  -3   7  13      233.77      253.12     20.23 o 
  -1   7  13      391.38      363.85     17.65 o 
   1   7  13      112.18       95.30     15.09 o 
   3   7  13      414.49      387.63     28.61 o 
   5   7  13       18.14       16.02     14.90 o 
   7   7  13      181.57      165.99     23.80 o 
   9   7  13        7.57      -11.71     17.79 o 
  -8   8  13       12.18       22.46     28.26 o 
  -6   8  13       68.01       85.24     18.57 o 
  -4   8  13      330.82      335.83     19.55 o 
  -2   8  13      105.33      103.41     14.19 o 
   0   8  13        0.48        9.96     11.36 o 
   2   8  13       44.79       33.00     17.84 o 
   4   8  13        5.45      -14.55     13.91 o 
   6   8  13       33.86       11.82     16.25 o 
   8   8  13       25.14       -1.73     17.81 o 
  -9   9  13       65.04       98.88     38.46 o 
  -7   9  13      767.66      910.44     54.31 o 
  -5   9  13      331.16      337.09     28.56 o 
  -3   9  13      197.39      241.29     19.92 o 
  -1   9  13      467.11      438.52     24.02 o 
   1   9  13      231.39      219.08     22.64 o 
   3   9  13        5.45      -13.31     14.43 o 
   5   9  13        7.67      -11.82     21.67 o 
   7   9  13        1.95      -17.23     17.10 o 
  -8  10  13       28.94       61.81     31.91 o 
  -6  10  13       42.57       59.72     29.88 o 
  -4  10  13      291.37      340.05     54.72 o 
  -2  10  13      143.94      174.61     21.72 o 
   0  10  13       31.07       18.20     15.73 o 
   2  10  13        2.52      -10.86     15.43 o 
   4  10  13        0.03      -15.18     18.26 o 
   6  10  13        9.91        2.01     22.21 o 
  -5  11  13        3.90       -1.44     17.69 o 
  -3  11  13       20.14       10.18     20.08 o 
  -1  11  13       98.62       76.00     20.66 o 
   1  11  13       28.40       36.72     21.31 o 
   3  11  13       35.37       45.58     23.14 o 
   5  11  13       32.51       17.07     24.46 o 
  -4  12  13      163.91      213.38     32.67 o 
  -2  12  13        3.39      -19.50     18.22 o 
   0  12  13       34.92       56.27     22.79 o 
   2  12  13       16.21        2.83     21.28 o 
 -12   0  14       95.37       84.73     41.94 o 
 -10   0  14        9.03      -34.22     23.84 o 
  -8   0  14        1.26       19.78     26.09 o 
  -4   0  14        0.51        5.61     13.18 o 
  -2   0  14      914.27      962.21     45.83 o 
   0   0  14    17662.92    17336.69    256.71 o 
   2   0  14       20.86       10.96      6.87 o 
   4   0  14       24.05       26.42      9.50 o 
   6   0  14      473.65      429.16     28.77 o 
   8   0  14     2734.78     2718.25    115.75 o 
  10   0  14        3.66       -1.26     28.75 o 
 -11   1  14        7.37      -16.60     21.37 o 
  -9   1  14       42.96       33.36     20.13 o 
  -7   1  14     3239.50     2811.67    427.12 o 
  -5   1  14      716.22      683.11     51.20 o 
  -3   1  14      387.86      342.12     15.97 o 
  -1   1  14     1457.94     1694.97     43.87 o 
   1   1  14     3337.20     3450.42     39.43 o 
   3   1  14       54.17       74.00      7.42 o 
   5   1  14       24.85       18.04      7.64 o 
   7   1  14       94.30       86.64     17.84 o 
   9   1  14      319.43      314.16     35.76 o 
 -12   2  14      118.27       89.08     48.54 o 
 -10   2  14        1.72        7.87     14.64 o 
  -8   2  14      330.82      354.47     43.36 o 
  -6   2  14       63.73       46.08     16.65 o 
  -4   2  14     1396.75     1405.86     34.42 o 
  -2   2  14        0.23        2.30      6.91 o 
   0   2  14     1677.37     1597.20     28.28 o 
   2   2  14       95.79       85.94      8.48 o 
   4   2  14      176.59      200.60     12.49 o 
   6   2  14      610.74      626.04     28.34 o 
   8   2  14      279.36      256.01     36.63 o 
  10   2  14        4.09       11.03     28.61 o 
 -11   3  14       65.40       39.14     41.80 o 
  -9   3  14        5.87        0.71     16.22 o 
  -7   3  14       47.12       69.15     30.86 o 
  -5   3  14      882.57      904.25     28.36 o 
  -3   3  14      723.21      685.77     23.22 o 
  -1   3  14      116.56      160.57     13.58 o 
   1   3  14      727.71      733.47     18.88 o 
   3   3  14      710.90      729.36     18.64 o 
   5   3  14        0.03      -14.13      9.42 o 
   7   3  14        0.00      -18.20     12.13 o 
   9   3  14        7.70        3.40     16.80 o 
 -10   4  14       37.41       11.78     34.65 o 
  -8   4  14      141.24      178.95     27.02 o 
  -6   4  14       62.41       81.72     14.77 o 
  -4   4  14      712.05      757.00     25.23 o 
  -2   4  14      119.95      185.04     15.90 o 
   0   4  14      143.07      138.28     10.33 o 
   2   4  14       92.92       86.51     10.43 o 
   4   4  14     4674.77     4652.00    141.46 o 
   6   4  14      333.64      332.72     19.49 o 
   8   4  14       35.25       35.67     17.78 o 
  10   4  14        2.15       -3.02     19.44 o 
 -11   5  14       22.05       46.97     38.47 o 
  -9   5  14      145.88      238.72    227.27 o 
  -7   5  14       64.44       60.75     15.66 o 
  -5   5  14        4.36       -8.45      9.81 o 
  -3   5  14       80.31       60.60     12.35 o 
  -1   5  14      304.62      269.31     30.39 o 
   1   5  14        6.73        9.64      7.39 o 
   3   5  14     4010.01     4123.83    206.33 o 
   5   5  14     1563.97     1527.17     37.86 o 
   7   5  14     1496.99     1609.30     50.62 o 
   9   5  14       16.56       -0.56     18.08 o 
 -10   6  14        4.03       10.49     31.14 o 
  -8   6  14       82.07      103.96     33.38 o 
  -6   6  14       12.41      -15.35     11.06 o 
  -4   6  14      157.66      174.14     17.38 o 
  -2   6  14     1326.29     1319.13     36.19 o 
   0   6  14      315.15      314.44     18.97 o 
   2   6  14      368.45      367.12     20.27 o 
   4   6  14     4631.18     4854.20    229.64 o 
   6   6  14       27.96       -2.96     14.15 o 
   8   6  14       58.46       43.97     19.63 o 
  -9   7  14       33.29       33.42     79.39 o 
  -7   7  14       16.01       14.50     16.45 o 
  -5   7  14      100.10      126.16     15.33 o 
  -3   7  14       84.80       98.91     15.16 o 
  -1   7  14      628.65      643.57     36.06 o 
   1   7  14     1254.90     1233.03     63.49 o 
   3   7  14     1528.51     1424.19     86.36 o 
   5   7  14        1.63       -6.00     13.34 o 
   7   7  14       36.42       26.05     17.58 o 
  -8   8  14        6.97        0.73     26.11 o 
  -6   8  14       54.56       39.83     17.79 o 
  -4   8  14       47.07       16.14     15.53 o 
  -2   8  14      435.69      424.44     19.71 o 
   0   8  14      309.28      316.15     22.78 o 
   2   8  14       55.41       46.28     19.24 o 
   4   8  14       92.88       43.08     50.43 o 
   6   8  14       24.22        9.36     15.58 o 
  -7   9  14      699.61      688.06     51.38 o 
  -5   9  14       36.28       37.94     17.97 o 
  -3   9  14        6.86       -8.99     11.22 o 
  -1   9  14       48.55       32.02     15.94 o 
   1   9  14      487.45      400.75     23.69 o 
   3   9  14        7.54       -0.46     17.35 o 
   5   9  14        1.52      -21.10     17.50 o 
   7   9  14       51.90       49.07     20.80 o 
  -6  10  14      226.38      218.89     26.86 o 
  -4  10  14        7.76      -11.71     15.29 o 
  -2  10  14        5.14       -1.05     12.69 o 
   0  10  14      559.09      512.91     55.81 o 
   2  10  14      110.24      129.80     27.57 o 
   4  10  14       85.35       81.52     25.78 o 
   6  10  14      112.35      172.83     32.78 o 
  -5  11  14       21.28       36.74     20.00 o 
  -3  11  14       23.26        8.82     19.73 o 
  -1  11  14      119.23       98.10     20.45 o 
   1  11  14      525.15      471.35     37.71 o 
   3  11  14       14.14      -10.00     19.51 o 
  -4  12  14       81.11      110.87     28.03 o 
  -2  12  14        0.57      -11.78     20.65 o 
   0  12  14      205.45      214.02     33.12 o 
   2  12  14       34.79       31.09     40.89 o 
 -11   1  15       12.74      -17.67     32.96 o 
  -9   1  15       46.16       27.83     19.29 o 
  -7   1  15     2092.99     2044.37    217.27 o 
  -5   1  15        2.36       -9.82     16.55 o 
  -3   1  15       11.88       19.80      8.72 o 
  -1   1  15       10.46       37.05      8.73 o 
   1   1  15       79.17      176.82     22.47 o 
   3   1  15      293.47      263.34     10.21 o 
   5   1  15       44.41       39.33      9.07 o 
   7   1  15       65.71       61.09     17.20 o 
   9   1  15       80.33       42.89     22.53 o 
 -10   2  15       57.62       48.11     17.47 o 
  -8   2  15        0.22        3.33     15.60 o 
  -6   2  15       27.22       41.54     16.83 o 
  -4   2  15      109.40      152.23     15.36 o 
  -2   2  15       24.52       11.63      7.56 o 
   0   2  15       40.92       79.02      8.69 o 
   2   2  15     1482.24     1523.05     34.45 o 
   4   2  15       13.75        4.09      7.39 o 
   6   2  15     1405.44     1348.54     60.94 o 
   8   2  15        0.35      -12.31     13.98 o 
  10   2  15      113.58      179.38     32.45 o 
 -11   3  15       58.76       33.53     36.47 o 
  -9   3  15      119.26      147.97     25.50 o 
  -7   3  15     1983.04     2036.75     62.27 o 
  -5   3  15      320.04      300.36     19.65 o 
  -3   3  15      115.02      166.37     15.32 o 
  -1   3  15       29.92       29.90      8.90 o 
   1   3  15     1302.09     1222.41     25.70 o 
   3   3  15      100.71      113.41     10.60 o 
   5   3  15      403.55      356.86     18.43 o 
   7   3  15      157.82       98.55     18.82 o 
   9   3  15      100.85      144.28     24.89 o 
 -10   4  15      170.62      174.67     50.23 o 
  -8   4  15       21.91        5.14     18.97 o 
  -6   4  15        0.43       -2.59     11.06 o 
  -4   4  15      280.62      282.36     19.05 o 
  -2   4  15     1258.32     1231.52     52.38 o 
   0   4  15     1652.89     1575.31     73.96 o 
   2   4  15      884.39      864.69     27.56 o 
   4   4  15     1132.21     1165.14     45.11 o 
   6   4  15        2.68       -8.80     11.19 o 
   8   4  15       53.18       36.64     18.70 o 
 -11   5  15       19.80       44.45     38.34 o 
  -9   5  15        0.00       23.98     33.10 o 
  -7   5  15       31.36       18.20     13.63 o 
  -5   5  15       77.22       50.49     15.74 o 
  -3   5  15      115.08      125.76     15.34 o 
  -1   5  15      339.22      328.28     24.21 o 
   1   5  15      332.16      322.46     17.04 o 
   3   5  15      351.82      488.49     33.92 o 
   5   5  15       16.96       -0.99     15.14 o 
   7   5  15       19.38       32.10     17.39 o 
   9   5  15       22.44        3.21     19.11 o 
 -10   6  15       66.64       96.62     64.18 o 
  -8   6  15        0.03       12.09     32.23 o 
  -6   6  15        0.24      -15.85     10.56 o 
  -4   6  15       65.77       67.62     14.31 o 
  -2   6  15      122.15      119.24     15.62 o 
   0   6  15      725.35      725.64     41.42 o 
   2   6  15       87.90      168.68     37.74 o 
   4   6  15        0.43       21.23     15.56 o 
   6   6  15      103.11      129.86     20.54 o 
   8   6  15       68.56       59.35     20.88 o 
  -9   7  15      139.66      147.58     57.87 o 
  -7   7  15      581.23      711.11    149.58 o 
  -5   7  15      107.88      109.40     17.44 o 
  -3   7  15       28.14       22.12     12.43 o 
  -1   7  15       58.95       52.36     13.10 o 
   1   7  15      644.30      645.43     67.47 o 
   3   7  15      422.67      463.24     31.68 o 
   5   7  15       89.08       98.22     19.74 o 
   7   7  15      270.95      367.37     31.47 o 
  -8   8  15       44.99       50.33     30.39 o 
  -6   8  15        0.12      -17.51     15.70 o 
  -4   8  15       66.88       53.58     14.72 o 
  -2   8  15       99.87      100.90     15.15 o 
   0   8  15      278.08      271.43     23.52 o 
   2   8  15      250.30      284.00     31.12 o 
   4   8  15        0.10      -15.94     16.43 o 
   6   8  15      140.98      134.47     23.09 o 
  -7   9  15      365.21      420.18     49.00 o 
  -5   9  15       47.88       61.22     18.28 o 
  -3   9  15      278.35      333.09     23.69 o 
  -1   9  15        3.94      -12.23     12.03 o 
   1   9  15        4.43      -11.93     14.87 o 
   3   9  15       43.30       31.90     21.41 o 
   5   9  15       31.81       18.28     21.03 o 
  -6  10  15       19.34       56.64     20.60 o 
  -4  10  15       83.47      113.86     21.75 o 
  -2  10  15       17.91       20.66     14.98 o 
   0  10  15       12.48       -2.10     14.39 o 
   2  10  15       72.20       72.02     23.98 o 
   4  10  15      158.78      172.53     45.24 o 
  -5  11  15      221.72      318.18     32.19 o 
  -3  11  15       10.58       11.73     20.68 o 
  -1  11  15       88.29      106.83     20.95 o 
   1  11  15        0.07       -8.57     19.18 o 
   3  11  15       15.04       -4.93     32.96 o 
  -2  12  15       51.03       21.74     22.55 o 
   0  12  15        3.35       41.69     23.15 o 
 -10   0  16       36.75        8.56     31.00 o 
  -6   0  16     1073.43      824.63     46.37 o 
  -4   0  16     1727.32     1594.76     67.13 o 
  -2   0  16      319.38      261.49     27.23 o 
   0   0  16      622.68      658.17     26.07 o 
   2   0  16     2569.24     2458.51     46.23 o 
   4   0  16     1371.79     1222.17     31.72 o 
   6   0  16       36.41       97.95     21.81 o 
   8   0  16      867.07     1008.72     68.67 o 
 -11   1  16        0.46      -17.52     13.07 o 
  -9   1  16       18.52       34.95     15.95 o 
  -7   1  16      873.70      729.22    124.52 o 
  -5   1  16       94.13       89.36     16.55 o 
  -3   1  16        0.47       -3.29      7.95 o 
  -1   1  16     2238.48     2280.34     54.16 o 
   1   1  16        0.38        3.11      6.26 o 
   3   1  16      310.86      278.99     11.40 o 
   5   1  16      493.27      482.43     20.85 o 
   7   1  16     1470.37     1439.66     45.57 o 
   9   1  16       33.50       34.29     23.76 o 
 -10   2  16       20.00       -6.90     14.88 o 
  -8   2  16      569.79      578.75     99.60 o 
  -6   2  16      153.04      165.06     24.31 o 
  -4   2  16       80.07       58.66     11.71 o 
  -2   2  16      594.83      609.03     24.39 o 
   0   2  16        9.03       -2.49      6.27 o 
   2   2  16      274.43      277.29     13.46 o 
   4   2  16      759.47      694.35     22.45 o 
   6   2  16      711.91      606.01     28.73 o 
   8   2  16       29.10       23.39     17.53 o 
 -11   3  16        5.52       27.35     38.15 o 
  -9   3  16      575.84      591.26     54.26 o 
  -7   3  16        7.51       35.76     19.21 o 
  -5   3  16      816.40      805.48     28.19 o 
  -3   3  16       64.43       34.67     10.30 o 
  -1   3  16        1.68        0.37      8.16 o 
   1   3  16      193.34      193.34     12.80 o 
   3   3  16     1656.21     1739.65     41.96 o 
   5   3  16       86.72       68.65     13.16 o 
   7   3  16       13.97       -8.92     14.61 o 
   9   3  16        5.35       28.14     19.44 o 
 -10   4  16      305.79      309.69     58.79 o 
  -8   4  16      196.69      213.35     31.23 o 
  -6   4  16      271.10      314.79     24.60 o 
  -4   4  16     1201.46     1200.68     34.01 o 
  -2   4  16      226.88      243.22     17.51 o 
   0   4  16      182.17      178.31     15.90 o 
   2   4  16      118.41      126.01     12.70 o 
   4   4  16     3266.83     3395.46    196.49 o 
   6   4  16        9.55       -6.73     11.52 o 
   8   4  16       51.06       32.27     18.93 o 
  -9   5  16      557.98      552.07     59.52 o 
  -7   5  16      392.19      382.68     39.24 o 
  -5   5  16      142.58      127.68     17.10 o 
  -3   5  16       11.68       -2.81     10.01 o 
  -1   5  16       53.48       69.76     20.97 o 
   1   5  16      596.67      581.81     22.91 o 
   3   5  16    16480.79    17164.35   1140.14 o 
   5   5  16        4.62      -16.75     15.29 o 
   7   5  16      362.62      381.93     28.05 o 
 -10   6  16      109.41      208.81    238.55 o 
  -8   6  16      144.65      130.87     33.88 o 
  -6   6  16      460.38      468.88     28.63 o 
  -4   6  16      468.85      405.28     21.39 o 
  -2   6  16       31.47       10.73     11.46 o 
   0   6  16       43.73       40.19     12.41 o 
   2   6  16     1736.72     1752.27    129.97 o 
   4   6  16     3015.57     3175.62    217.78 o 
   6   6  16        3.57       -2.16     14.51 o 
   8   6  16       12.72       -7.53     18.01 o 
  -9   7  16      491.12      758.10    462.74 o 
  -7   7  16       85.38      123.80     29.31 o 
  -5   7  16      218.56      252.03     23.06 o 
  -3   7  16       11.01        1.95     12.16 o 
  -1   7  16      347.02      341.79     25.00 o 
   1   7  16      337.98      322.59     30.44 o 
   3   7  16     1258.21     1249.44    148.40 o 
   5   7  16      135.03      157.59     25.70 o 
   7   7  16       40.52       54.85     20.44 o 
  -8   8  16       93.80      133.21     39.64 o 
  -6   8  16       39.85       33.21     18.04 o 
  -4   8  16      233.42      264.02     43.32 o 
  -2   8  16       58.14       70.13     14.77 o 
   0   8  16       69.47       61.44     15.08 o 
   2   8  16       14.23       -2.78     17.28 o 
   4   8  16        1.57       -5.68     17.67 o 
   6   8  16       51.42       51.78     25.39 o 
  -7   9  16      158.55      252.22     43.68 o 
  -5   9  16       15.27       -9.00     15.97 o 
  -3   9  16       18.75       23.51     13.11 o 
  -1   9  16      446.90      384.57     23.66 o 
   1   9  16      106.72      133.48     34.30 o 
   3   9  16       36.21       33.56     21.80 o 
   5   9  16       61.77       59.15     23.85 o 
  -6  10  16       60.05       63.52     21.73 o 
  -4  10  16       89.09       83.95     20.92 o 
  -2  10  16       41.02       36.57     15.76 o 
   0  10  16       32.00        5.78     15.61 o 
   2  10  16      204.21      232.35     33.30 o 
   4  10  16       76.56      105.10     40.82 o 
  -5  11  16       19.05        0.92     19.81 o 
  -3  11  16       17.59       -0.27     19.68 o 
  -1  11  16      367.53      388.47     30.56 o 
   1  11  16       17.02       -1.30     19.92 o 
   3  11  16       68.06       37.76     24.75 o 
 -11   1  17        2.45      -16.10     17.60 o 
  -9   1  17      168.32       97.12     40.19 o 
  -7   1  17      885.29      722.68     45.93 o 
  -5   1  17       47.47       24.62     13.71 o 
  -3   1  17      207.75      174.49     16.69 o 
  -1   1  17      310.53      398.00     22.57 o 
   1   1  17       61.58       53.11      9.14 o 
   3   1  17      514.08      499.04     18.25 o 
   5   1  17        0.78      -13.28      8.85 o 
   7   1  17       56.80       58.48     18.50 o 
   9   1  17       63.59       45.74     24.63 o 
 -10   2  17       86.05       45.91     20.43 o 
  -8   2  17       84.29       95.23     22.76 o 
  -6   2  17      170.71      196.72     35.36 o 
  -4   2  17      267.47      278.34     18.41 o 
  -2   2  17     2264.36     2279.11     46.61 o 
   0   2  17       10.07       17.11      7.46 o 
   2   2  17       11.87       -0.55      8.05 o 
   4   2  17      867.74      845.57     32.51 o 
   6   2  17       30.53       32.29     15.40 o 
   8   2  17      933.88      934.62     43.99 o 
 -11   3  17       49.30       10.52     39.14 o 
  -9   3  17      622.88      512.84     95.53 o 
  -7   3  17      630.20      632.34     36.14 o 
  -5   3  17       92.49       89.51     15.64 o 
  -3   3  17      479.96      440.55     20.23 o 
  -1   3  17      743.19      721.01     30.02 o 
   1   3  17      797.68      701.47     20.38 o 
   3   3  17     2985.53     3026.08     90.47 o 
   5   3  17      863.86      801.67     37.24 o 
   7   3  17      161.53      120.71     21.95 o 
   9   3  17       69.48       56.99     21.12 o 
 -10   4  17        0.19       -8.28     34.22 o 
  -8   4  17       12.48        6.88     19.95 o 
  -6   4  17       66.14       79.96     16.62 o 
  -4   4  17      532.35      552.34     23.86 o 
  -2   4  17      136.90      153.59     16.48 o 
   0   4  17      292.74      294.07     18.57 o 
   2   4  17        0.42       -3.75      9.24 o 
   4   4  17      791.49      766.87     57.18 o 
   6   4  17        8.55       -6.33     11.73 o 
   8   4  17        3.55      -23.71     15.81 o 
  -9   5  17       39.84       40.96     35.35 o 
  -7   5  17        1.00       -7.12     13.33 o 
  -5   5  17        0.26      -15.07     10.63 o 
  -3   5  17      166.45      179.12     18.22 o 
  -1   5  17      268.91      263.14     19.34 o 
   1   5  17       95.55      123.54     15.99 o 
   3   5  17      375.82      523.23     26.68 o 
   5   5  17        8.43      -12.53     13.67 o 
   7   5  17       14.51       -1.96     16.29 o 
 -10   6  17       14.13       53.15     77.01 o 
  -8   6  17        0.03      -25.98     17.32 o 
  -6   6  17       48.46       43.22     15.29 o 
  -4   6  17      293.71      335.30     23.97 o 
  -2   6  17        4.17        7.26     16.90 o 
   0   6  17        1.97       -1.83     11.20 o 
   2   6  17       47.79      140.55     31.70 o 
   4   6  17      288.19      317.43     50.73 o 
   6   6  17        0.09       -8.86     14.73 o 
   8   6  17        0.86      -33.08     22.05 o 
  -9   7  17      380.98      701.24    390.96 o 
  -7   7  17      265.91      332.48     80.61 o 
  -5   7  17       64.56       52.95     15.48 o 
  -3   7  17      269.84      297.35     32.84 o 
  -1   7  17       36.17        1.26     18.71 o 
   1   7  17       51.89       44.75     25.18 o 
   3   7  17      104.94       92.56     31.98 o 
   5   7  17      114.23      161.43     26.88 o 
   7   7  17      127.45      132.70     24.35 o 
  -8   8  17        0.15       -5.21     31.05 o 
  -6   8  17       22.63       14.40     18.22 o 
  -4   8  17       45.66       10.28     13.55 o 
  -2   8  17       14.14       -1.66     11.46 o 
   0   8  17      304.49      333.98     29.96 o 
   2   8  17       42.39       45.17     19.86 o 
   4   8  17        1.61        2.90     19.45 o 
   6   8  17       19.58       37.75     23.25 o 
  -7   9  17      156.35      189.25     27.20 o 
  -5   9  17       78.21       48.95     19.54 o 
  -3   9  17      253.28      321.95     23.95 o 
  -1   9  17      675.41      578.41     28.83 o 
   1   9  17        2.94      -13.25     17.40 o 
   3   9  17      145.58      169.67     29.79 o 
   5   9  17       21.89        4.35     22.04 o 
  -6  10  17       37.49       14.62     19.96 o 
  -4  10  17      140.02      167.61     24.87 o 
  -2  10  17      233.16      216.12     24.58 o 
   0  10  17       18.61       24.29     19.95 o 
   2  10  17        4.69       21.13     21.17 o 
   4  10  17        1.80      -24.75     18.63 o 
  -3  11  17        0.24        0.58     21.07 o 
  -1  11  17        0.09        3.50     16.36 o 
   1  11  17        3.15        2.01     24.41 o 
 -10   0  18       45.55       19.50     17.39 o 
  -8   0  18       35.11       45.87     21.04 o 
  -6   0  18      488.07      400.49     35.52 o 
  -4   0  18      344.47      351.58     34.11 o 
  -2   0  18     3544.98     3505.87    110.71 o 
   0   0  18      388.85      339.06     20.82 o 
   2   0  18     2595.30     2538.34     49.64 o 
   4   0  18        0.58        0.49     10.61 o 
   6   0  18     9175.17     8573.46    362.06 o 
   8   0  18      442.94      473.95     50.52 o 
 -11   1  18        4.06       -5.36     16.76 o 
  -9   1  18      631.00      505.73    172.82 o 
  -7   1  18      577.91      477.30     54.61 o 
  -5   1  18       59.27       68.15     16.75 o 
  -3   1  18      820.65      810.31     27.31 o 
  -1   1  18      880.52      868.47     26.99 o 
   1   1  18      378.83      349.15     15.11 o 
   3   1  18     1204.74     1188.02     23.07 o 
   5   1  18      412.94      366.04     19.54 o 
   7   1  18      158.55      156.39     23.43 o 
   9   1  18      217.62      300.67     38.72 o 
 -10   2  18      299.50      277.02     31.92 o 
  -8   2  18       42.94       59.19     20.21 o 
  -6   2  18       18.38       -5.05     24.41 o 
  -4   2  18        1.72       -8.59      9.75 o 
  -2   2  18      679.34      665.74     32.29 o 
   0   2  18       15.16       13.40      9.71 o 
   2   2  18      284.51      262.60     15.41 o 
   4   2  18      302.31      312.22     15.56 o 
   6   2  18      126.62       81.59     18.86 o 
   8   2  18       35.82       50.54     19.95 o 
 -11   3  18       41.81       46.43     41.94 o 
  -9   3  18       56.74       86.35     23.41 o 
  -7   3  18       20.06        4.86     19.78 o 
  -5   3  18      192.78      226.91     25.11 o 
  -3   3  18       15.84       19.33     11.42 o 
  -1   3  18        1.78       -2.10      8.98 o 
   1   3  18      833.23      893.08     23.98 o 
   3   3  18       78.84       84.62     13.42 o 
   5   3  18      105.64      107.25     16.12 o 
   7   3  18       65.05       55.19     19.23 o 
 -10   4  18       49.23       23.57     35.21 o 
  -8   4  18       10.98       -3.30     19.82 o 
  -6   4  18       50.03       55.50     16.43 o 
  -4   4  18       11.97        4.87     13.61 o 
  -2   4  18      209.12      219.86     19.66 o 
   0   4  18     1105.71     1106.31     34.24 o 
   2   4  18     3224.98     3243.82    227.17 o 
   4   4  18      135.66      103.26     17.50 o 
   6   4  18      377.57      376.56     39.88 o 
   8   4  18        9.00       -7.27     17.91 o 
  -9   5  18        3.66      -33.38     29.60 o 
  -7   5  18        9.13        5.26     15.08 o 
  -5   5  18      161.18      185.86     20.19 o 
  -3   5  18        0.49       -2.14     14.26 o 
  -1   5  18      891.30      887.72     29.92 o 
   1   5  18       47.70       48.49     13.63 o 
   3   5  18      178.51      212.07     52.82 o 
   5   5  18      422.12      488.76     28.01 o 
   7   5  18       20.61        2.08     16.45 o 
  -8   6  18        1.49      -40.19     26.79 o 
  -6   6  18       20.72        3.57     21.31 o 
  -4   6  18      119.99      155.23     19.62 o 
  -2   6  18       51.08       53.00     14.46 o 
   0   6  18      266.47      314.71     24.32 o 
   2   6  18     5605.56     5706.32    577.27 o 
   4   6  18        0.77       -9.03     15.12 o 
   6   6  18      270.83      312.00     28.54 o 
  -9   7  18       72.34      182.92     93.14 o 
  -7   7  18        5.68      -19.26     18.77 o 
  -5   7  18        0.92      -19.21     12.80 o 
  -3   7  18      198.13      247.13     22.95 o 
  -1   7  18      585.60      581.26     31.15 o 
   1   7  18     1166.62     1183.62    185.89 o 
   3   7  18      288.20      344.93     42.17 o 
   5   7  18      179.08      238.38     31.24 o 
   7   7  18        1.67       -9.96     33.52 o 
  -8   8  18       32.57       33.89     37.69 o 
  -6   8  18        1.16      -24.21     16.14 o 
  -4   8  18       38.37       39.12     15.25 o 
  -2   8  18      134.83      180.87     22.11 o 
   0   8  18       34.80       34.82     14.45 o 
   2   8  18        0.27      -10.51     17.49 o 
   4   8  18        0.26      -15.23     17.93 o 
   6   8  18       29.65        1.38     22.47 o 
  -7   9  18       30.44       12.11     19.84 o 
  -5   9  18        3.72      -14.41     16.89 o 
  -3   9  18       13.87        0.52     12.93 o 
  -1   9  18      321.50      332.54     27.87 o 
   1   9  18       15.72        8.05     19.28 o 
   3   9  18      218.05      270.71     45.32 o 
   5   9  18       25.23        6.14     21.16 o 
  -4  10  18        2.49      -17.52     17.01 o 
  -2  10  18      528.27      491.83     36.39 o 
   0  10  18       21.11       35.09     22.15 o 
   2  10  18      528.36      511.69     43.58 o 
  -3  11  18      248.38      257.42     55.84 o 
  -1  11  18      115.57       60.61     19.80 o 
   1  11  18       59.73       82.88     26.76 o 
 -11   1  19        0.00       -2.10     16.41 o 
  -9   1  19      303.71      229.89     22.22 o 
  -7   1  19       23.05       19.44     20.20 o 
  -5   1  19      204.72      176.67     37.88 o 
  -3   1  19       73.32       94.72     18.92 o 
  -1   1  19       34.09       54.52     12.07 o 
   1   1  19     1670.40     1666.43     33.81 o 
   3   1  19       65.98       77.53     11.04 o 
   5   1  19       59.32       73.70     14.56 o 
   7   1  19        0.09       -5.07     15.44 o 
 -10   2  19      122.24       53.83     22.52 o 
  -8   2  19      206.31      176.08     27.04 o 
  -6   2  19       71.14       46.76     16.06 o 
  -4   2  19      111.25       95.31     15.69 o 
  -2   2  19      122.90      117.61     15.58 o 
   0   2  19     1288.19     1214.40     47.66 o 
   2   2  19     1149.45     1132.09     28.27 o 
   4   2  19      293.59      287.52     17.25 o 
   6   2  19      225.64      234.50     25.27 o 
   8   2  19      472.76      452.47     31.58 o 
  -9   3  19      634.48      579.16     36.93 o 
  -7   3  19      169.80      170.52     40.83 o 
  -5   3  19        0.43      -17.98     11.99 o 
  -3   3  19      277.78      318.18     22.70 o 
  -1   3  19       85.84       85.66     16.35 o 
   1   3  19     3617.17     3675.51     75.09 o 
   3   3  19     2249.22     2291.27     72.87 o 
   5   3  19      544.84      490.20     24.55 o 
   7   3  19      161.37      203.36     25.35 o 
 -10   4  19       71.89       65.51     42.92 o 
  -8   4  19       47.09       39.53     28.48 o 
  -6   4  19        6.39      -18.53     12.36 o 
  -4   4  19        1.33      -10.66     10.07 o 
  -2   4  19      897.24      921.37     36.12 o 
   0   4  19      411.35      442.31     21.96 o 
   2   4  19      694.69      803.24     49.19 o 
   4   4  19        1.34      -15.68     12.46 o 
   6   4  19       26.51        8.15     15.97 o 
   8   4  19       42.12       16.52     20.57 o 
  -9   5  19        0.53      -15.15     32.54 o 
  -7   5  19        1.36      -20.49     13.66 o 
  -5   5  19       14.17       -2.81     11.69 o 
  -3   5  19        3.05       -7.76     11.17 o 
  -1   5  19       11.71       14.05     12.57 o 
   1   5  19      557.42      672.26     27.93 o 
   3   5  19       90.06       76.99     21.31 o 
   5   5  19       58.16       66.49     23.97 o 
   7   5  19       45.75       38.48     19.53 o 
  -8   6  19        1.04      -14.88     19.91 o 
  -6   6  19        7.20        9.10     14.71 o 
  -4   6  19        1.56       -5.36     11.60 o 
  -2   6  19      162.98      175.68     20.64 o 
   0   6  19      290.26      395.05     33.53 o 
   2   6  19      129.54      162.17     40.12 o 
   4   6  19        2.24      -21.65     16.97 o 
   6   6  19        3.08       -8.71     19.21 o 
  -7   7  19       71.94       84.20     20.25 o 
  -5   7  19        3.17      -19.42     12.95 o 
  -3   7  19        1.10      -17.30     11.86 o 
  -1   7  19      409.30      466.36     37.12 o 
   1   7  19     2120.08     2312.66    221.03 o 
   3   7  19      167.03      153.61     48.33 o 
   5   7  19       31.80       25.73     21.92 o 
  -6   8  19        1.25      -20.97     13.98 o 
  -4   8  19       57.51       48.31     17.16 o 
  -2   8  19      739.72      704.02     31.15 o 
   0   8  19      771.93      840.20    100.89 o 
   2   8  19       14.83       14.74     20.67 o 
   4   8  19       17.97        8.97     21.46 o 
  -5   9  19       14.52      -22.47     17.81 o 
  -3   9  19       13.12        1.50     15.85 o 
  -1   9  19        0.57      -11.63     14.53 o 
   1   9  19      599.83      547.36     76.72 o 
   3   9  19      208.42      309.27     37.33 o 
  -4  10  19        3.64      -10.02     20.29 o 
  -2  10  19        2.08        5.29     15.50 o 
   0  10  19       41.94       76.86     25.19 o 
   2  10  19        8.63       30.12     23.02 o 
 -10   0  20       69.24       20.20     19.08 o 
  -8   0  20      354.24      233.37     34.24 o 
  -6   0  20      567.07      470.86     40.29 o 
  -4   0  20      470.48      421.82     38.74 o 
  -2   0  20      136.90       95.68     26.94 o 
   0   0  20     1442.36     1440.07     45.23 o 
   2   0  20      252.86      275.05     20.34 o 
   4   0  20       18.54      -21.15     14.10 o 
   6   0  20      449.75      523.43     35.18 o 
   8   0  20       14.09        6.59     29.32 o 
  -9   1  20       20.61        0.95     14.31 o 
  -7   1  20       47.85       42.42     15.72 o 
  -5   1  20        0.92      -14.67     14.52 o 
  -3   1  20      458.29      453.52     28.08 o 
  -1   1  20      106.26      105.99     14.98 o 
   1   1  20      312.71      396.12     17.54 o 
   3   1  20      142.27      157.27     15.95 o 
   5   1  20      498.10      475.83     23.03 o 
   7   1  20       14.40       -3.95     19.89 o 
 -10   2  20        2.70       -1.15     18.21 o 
  -8   2  20        4.21       -7.96     26.65 o 
  -6   2  20       93.64      114.96     20.36 o 
  -4   2  20       37.24       50.37     14.46 o 
  -2   2  20       24.65       13.73     11.15 o 
   0   2  20      576.47      571.30     24.36 o 
   2   2  20      201.52      220.96     17.55 o 
   4   2  20      464.56      428.09     18.32 o 
   6   2  20       57.56       49.10     17.71 o 
   8   2  20        3.15       -7.59     21.01 o 
  -9   3  20       13.57       -3.87     21.39 o 
  -7   3  20      291.40      290.75     44.34 o 
  -5   3  20       21.49       -7.65     11.71 o 
  -3   3  20       87.08      113.76     16.60 o 
  -1   3  20       11.20       -2.39     10.71 o 
   1   3  20     1595.76     1764.97     65.48 o 
   3   3  20      105.82      124.96     17.91 o 
   5   3  20      151.48      173.45     18.65 o 
   7   3  20       10.79       11.88     17.02 o 
 -10   4  20        5.14       -0.86     22.71 o 
  -8   4  20        2.17      -25.65     17.10 o 
  -6   4  20      168.90      161.02     25.01 o 
  -4   4  20        1.39      -15.50     10.33 o 
  -2   4  20      350.29      367.97     21.22 o 
   0   4  20      157.89      182.67     20.50 o 
   2   4  20     1646.43     1616.92     79.13 o 
   4   4  20       19.42       10.73     14.76 o 
   6   4  20      139.62      184.07     24.41 o 
  -9   5  20       16.81       15.05     24.06 o 
  -7   5  20      159.14      144.44     22.36 o 
  -5   5  20        0.00      -19.13     12.75 o 
  -3   5  20      281.89      290.30     23.61 o 
  -1   5  20      678.44      703.12     42.74 o 
   1   5  20    10975.96    11280.67    653.48 o 
   3   5  20       21.60       -1.35     17.05 o 
   5   5  20      668.53      634.78     78.41 o 
   7   5  20        6.09        6.69     22.20 o 
  -8   6  20       18.90       -5.10     22.70 o 
  -6   6  20       43.42       53.54     17.58 o 
  -4   6  20        5.25        4.96     15.77 o 
  -2   6  20       23.73       16.32     14.14 o 
   0   6  20     1673.19     1789.32    160.54 o 
   2   6  20      188.36      203.54     58.44 o 
   4   6  20      162.65      191.52     28.60 o 
   6   6  20       14.06       16.47     21.22 o 
  -7   7  20      208.40      246.14     26.47 o 
  -5   7  20        0.01      -10.61     13.83 o 
  -3   7  20       19.01        2.13     14.30 o 
  -1   7  20      144.66      151.51     20.66 o 
   1   7  20     1843.71     1872.60    273.67 o 
   3   7  20      160.62      218.65     31.05 o 
   5   7  20        1.32      -18.55     19.01 o 
  -6   8  20       24.10      -18.24     14.79 o 
  -4   8  20       44.92       50.22     17.93 o 
  -2   8  20        1.53      -15.08     16.07 o 
   0   8  20      160.35      197.19     30.11 o 
   2   8  20        5.26        5.51     19.45 o 
   4   8  20      206.42      260.99     50.58 o 
  -5   9  20        1.72      -13.82     15.28 o 
  -3   9  20       90.87      125.50     23.06 o 
  -1   9  20       17.99       17.10     15.69 o 
   1   9  20        7.34       -7.40     19.84 o 
   3   9  20      113.15       98.65     48.89 o 
  -4  10  20        1.69        8.99     18.46 o 
  -2  10  20        2.38       -4.09     15.58 o 
   0  10  20      155.11      172.15     32.04 o 
  -9   1  21        0.00        7.12     11.65 o 
  -7   1  21        6.46      -18.83     12.55 o 
  -5   1  21       60.30       51.47     18.35 o 
  -3   1  21       38.95       35.30     16.54 o 
  -1   1  21       61.91       59.72     13.95 o 
   1   1  21      822.82      789.52     28.56 o 
   3   1  21      458.44      419.44     22.92 o 
   5   1  21        2.96       -1.23     14.49 o 
   7   1  21       24.67        5.84     19.97 o 
 -10   2  21       16.88       19.07     12.80 o 
  -8   2  21       39.97       38.20     15.37 o 
  -6   2  21      214.87      230.01     46.58 o 
  -4   2  21     1650.53     1497.49     41.25 o 
  -2   2  21       21.64        4.76     11.83 o 
   0   2  21       40.53       24.27     13.04 o 
   2   2  21        7.56      -15.27     10.18 o 
   4   2  21        8.70        0.38     11.52 o 
   6   2  21      715.89      658.64     32.24 o 
  -9   3  21       15.68       -0.06     19.46 o 
  -7   3  21       21.46       25.75     15.06 o 
  -5   3  21       93.41       64.53     15.80 o 
  -3   3  21      461.72      408.55     22.94 o 
  -1   3  21       26.92       16.11     12.58 o 
   1   3  21     1703.81     1868.80     70.51 o 
   3   3  21       39.14       20.51     16.63 o 
   5   3  21       20.53       10.45     15.42 o 
   7   3  21       12.48      -16.40     17.04 o 
  -8   4  21        6.80      -22.14     19.58 o 
  -6   4  21       72.70       69.78     16.13 o 
  -4   4  21       44.68       32.37     14.10 o 
  -2   4  21        0.20      -13.00     11.48 o 
   0   4  21      128.80      148.53     20.40 o 
   2   4  21      149.96      197.15     32.34 o 
   4   4  21       15.49        2.56     18.00 o 
   6   4  21       18.67       15.98     21.31 o 
  -9   5  21        0.06      -30.99     20.66 o 
  -7   5  21        0.11      -17.48     14.23 o 
  -5   5  21        0.04      -15.61     11.64 o 
  -3   5  21       10.44       14.03     13.64 o 
  -1   5  21       11.06       35.87     14.80 o 
   3   5  21       12.45       -9.39     15.82 o 
   5   5  21       20.02       23.26     20.42 o 
  -8   6  21        1.78      -19.88     22.90 o 
  -6   6  21       36.13       43.99     18.03 o 
  -4   6  21        0.75      -16.84     11.48 o 
  -2   6  21       81.57       91.56     18.68 o 
   0   6  21       42.04      115.92     24.68 o 
   2   6  21       43.29       59.62     26.37 o 
   4   6  21        3.57      -20.42     17.01 o 
   6   6  21        2.66        2.95     29.88 o 
  -7   7  21       27.78       31.13     17.85 o 
  -5   7  21       45.24       20.41     16.10 o 
  -3   7  21        0.63      -16.01     14.52 o 
  -1   7  21        6.41       16.44     18.24 o 
   1   7  21      474.99      508.86     86.32 o 
   3   7  21       75.26      131.58     26.91 o 
   5   7  21       47.81       46.72     24.75 o 
  -6   8  21       61.80       68.69     20.28 o 
  -4   8  21      239.59      318.92     41.90 o 
  -2   8  21       84.44      102.70     24.00 o 
   0   8  21       94.16       94.94     26.11 o 
   2   8  21      113.70      126.96     27.60 o 
   4   8  21        0.43      -23.50     24.34 o 
  -5   9  21        0.85      -16.14     15.67 o 
  -3   9  21      108.70       76.12     20.70 o 
  -1   9  21       36.82       21.31     17.64 o 
   1   9  21      414.39      518.84     40.13 o 
  -2  10  21        1.27      -18.56     17.17 o 
 -10   0  22       12.57       10.24     17.67 o 
  -8   0  22      118.82       70.00     25.53 o 
  -6   0  22      262.65      264.22     41.95 o 
  -4   0  22      259.05      272.92     41.39 o 
  -2   0  22       26.33        4.21     21.32 o 
   0   0  22     1576.60     1413.45     69.04 o 
   2   0  22       28.49        3.63     15.18 o 
   4   0  22     2387.11     2147.64     77.62 o 
   6   0  22       93.80       94.13     35.77 o 
  -9   1  22      152.07      107.09     18.99 o 
  -7   1  22        9.28       -4.06     14.10 o 
  -5   1  22      313.41      359.66     32.13 o 
  -3   1  22      209.65      204.95     39.99 o 
  -1   1  22        0.11      -15.18     10.12 o 
   1   1  22     1574.96     1567.71     78.70 o 
   3   1  22     1386.06     1256.51     34.03 o 
   5   1  22       36.59       14.20     15.92 o 
   7   1  22      114.05       78.34     26.93 o 
  -8   2  22        0.25       -2.12     13.47 o 
  -6   2  22        0.77      -15.42     13.39 o 
  -4   2  22      274.94      283.78     29.83 o 
  -2   2  22      141.33      127.21     18.50 o 
   0   2  22       10.27        6.20     13.73 o 
   2   2  22        4.78       -4.84     12.57 o 
   4   2  22      180.13      156.49     17.45 o 
   6   2  22       23.34       33.37     18.38 o 
  -9   3  22       13.51       12.33     15.22 o 
  -7   3  22       22.51        5.91     14.52 o 
  -5   3  22       31.17       10.83     13.47 o 
  -3   3  22        0.46       -0.97     11.72 o 
  -1   3  22      812.35      863.71     31.58 o 
   1   3  22       41.48       94.77     21.29 o 
   3   3  22      194.51      182.47     25.33 o 
   5   3  22       37.48       19.66     21.31 o 
  -8   4  22        0.38       19.64     27.77 o 
  -6   4  22       18.07        3.99     12.38 o 
  -4   4  22      141.21      156.35     20.77 o 
  -2   4  22       29.28       44.37     15.90 o 
   0   4  22      655.06      614.72     31.28 o 
   2   4  22      676.75      665.22     77.57 o 
   4   4  22       45.32       41.85     20.80 o 
   6   4  22       25.07       79.25     38.99 o 
  -7   5  22       13.30      -11.33     21.72 o 
  -5   5  22        3.54       -5.55     12.73 o 
  -3   5  22      285.81      340.78     26.74 o 
  -1   5  22      340.41      385.19     27.02 o 
   1   5  22     2280.23     2302.88    199.54 o 
   3   5  22       96.48       89.68     22.71 o 
   5   5  22        4.39        0.77     19.74 o 
  -8   6  22        2.60      -33.25     40.05 o 
  -6   6  22        6.19       -9.15     15.70 o 
  -4   6  22      122.85      157.78     21.12 o 
  -2   6  22       28.24       19.22     15.89 o 
   0   6  22      771.93      732.95    130.09 o 
   2   6  22      124.54      174.00     28.37 o 
   4   6  22       84.57      142.01     59.55 o 
  -7   7  22        5.05      -20.59     16.85 o 
  -5   7  22        2.69        0.82     18.39 o 
  -3   7  22       21.42        7.30     15.74 o 
  -1   7  22       74.44       94.84     24.40 o 
   1   7  22      143.15      171.76     29.70 o 
   3   7  22       46.60       53.23     23.75 o 
  -6   8  22        0.10      -22.41     15.99 o 
  -4   8  22       81.35       81.79     20.63 o 
  -2   8  22       85.72       87.89     22.70 o 
   0   8  22        2.23       11.40     21.16 o 
   2   8  22      101.58      102.60     26.59 o 
  -3   9  22      154.09      161.37     24.70 o 
  -1   9  22        1.27       -2.37     17.02 o 
   1   9  22      234.23      373.21     39.78 o 
  -9   1  23       11.69       15.60     14.27 o 
  -7   1  23        1.05       -8.37     13.64 o 
  -5   1  23        1.11        1.82     15.27 o 
  -3   1  23       17.56        6.22     16.43 o 
  -1   1  23      163.34      168.06     33.20 o 
   1   1  23      106.42      162.84     19.46 o 
   3   1  23        1.37       34.58     13.10 o 
   5   1  23       13.50      -15.85     14.76 o 
  -8   2  23       49.15       18.60     23.99 o 
  -6   2  23       86.45       47.25     18.23 o 
  -4   2  23      712.93      677.66     41.00 o 
  -2   2  23      105.13       94.48     19.66 o 
   0   2  23       57.01       43.93     15.28 o 
   2   2  23      455.87      464.49     30.75 o 
   4   2  23      151.79      134.92     25.18 o 
   6   2  23      156.50      155.77     24.84 o 
  -9   3  23        1.56       -0.32     16.27 o 
  -7   3  23        5.14        1.52     15.20 o 
  -5   3  23       59.02       86.32     21.87 o 
  -3   3  23      159.43      151.19     20.11 o 
  -1   3  23     2335.53     2389.40     55.61 o 
   1   3  23      797.41      746.66     40.42 o 
   3   3  23        0.47      -21.23     14.15 o 
   5   3  23       39.08       28.05     31.28 o 
  -8   4  23        3.17      -12.55     13.12 o 
  -6   4  23        1.42      -14.83     14.59 o 
  -4   4  23      285.14      267.18     24.80 o 
  -2   4  23       81.70      112.48     19.92 o 
   0   4  23       96.18      115.94     19.29 o 
   2   4  23        4.11       10.88     16.70 o 
   4   4  23        3.03       17.29     18.56 o 
  -7   5  23        2.50       -3.05     15.58 o 
  -5   5  23        8.10       -4.49     14.41 o 
  -3   5  23        0.02        2.71     14.44 o 
  -1   5  23       74.60      101.80     20.03 o 
   1   5  23      127.63      186.98     31.21 o 
   3   5  23       79.66      145.17     27.28 o 
   5   5  23       44.59       30.08     30.86 o 
  -6   6  23       19.71        3.03     14.84 o 
  -4   6  23      164.36      191.65     23.27 o 
  -2   6  23      120.79      171.33     23.14 o 
   0   6  23        2.89        9.92     18.29 o 
   2   6  23       30.41       20.31     20.11 o 
   4   6  23       38.26       52.56     23.54 o 
  -5   7  23        0.05      -21.80     15.28 o 
  -3   7  23        0.04       -1.08     15.79 o 
  -1   7  23      647.60      772.88    109.36 o 
   1   7  23      151.90      157.09     29.33 o 
   3   7  23       27.46      -15.03     21.71 o 
  -4   8  23      308.13      363.16     31.75 o 
  -2   8  23      155.51      233.48     40.19 o 
   0   8  23       15.21       23.99     23.26 o 
   2   8  23       65.89       64.05     25.55 o 
  -1   9  23      182.84      186.90     27.90 o 
  -8   0  24       53.46       39.28     25.39 o 
  -6   0  24        2.08       -5.33     21.74 o 
  -4   0  24      415.90      410.09     51.93 o 
  -2   0  24       28.62       -0.14     22.86 o 
   0   0  24      709.65      657.68     50.27 o 
   2   0  24      167.60      139.73     34.65 o 
   4   0  24      196.02      145.09     26.23 o 
   6   0  24        0.10      -39.41     28.33 o 
  -9   1  24       84.26       47.86     18.12 o 
  -7   1  24       15.81       -4.92     14.56 o 
  -5   1  24      130.80      150.04     38.30 o 
  -3   1  24       24.91       31.77     21.74 o 
  -1   1  24        6.55      -17.08     12.37 o 
   1   1  24        0.03      -17.32     11.72 o 
   3   1  24       85.24       86.55     18.78 o 
   5   1  24        5.24       -9.76     16.33 o 
  -8   2  24        3.88      -12.77     14.36 o 
  -6   2  24        7.20       16.62     16.48 o 
  -4   2  24       23.97       18.75     17.20 o 
  -2   2  24      258.27      297.91     32.45 o 
   0   2  24       32.61       24.16     14.91 o 
   2   2  24      106.01      107.28     17.73 o 
   4   2  24       32.09       25.67     28.05 o 
  -7   3  24       17.39      -18.44     15.59 o 
  -5   3  24       11.20       -0.43     16.14 o 
  -3   3  24       44.78       37.21     16.20 o 
  -1   3  24     1266.60     1310.97     41.00 o 
   1   3  24       87.67      138.66     19.16 o 
   3   3  24       10.16        1.21     16.71 o 
   5   3  24       77.86       72.94     37.31 o 
  -8   4  24       38.15       24.25     16.84 o 
  -6   4  24       92.49       78.22     21.78 o 
  -4   4  24       45.08       24.43     15.82 o 
  -2   4  24     1270.66     1263.34     41.19 o 
   0   4  24       92.48       54.44     16.63 o 
   2   4  24       52.01       54.95     20.76 o 
   4   4  24      141.78      170.16     28.69 o 
  -7   5  24       14.49       -3.26     17.54 o 
  -5   5  24      165.58      137.85     21.64 o 
  -3   5  24       40.38       42.56     18.07 o 
  -1   5  24     1711.77     1755.69    125.97 o 
   1   5  24        3.71      -12.13     15.81 o 
   3   5  24       82.24       81.39     24.55 o 
  -6   6  24        5.56        1.12     15.10 o 
  -4   6  24      120.03      120.96     21.63 o 
  -2   6  24      663.27      709.25     53.21 o 
   0   6  24       35.37       33.43     20.41 o 
   2   6  24       36.02       11.00     20.30 o 
  -5   7  24        5.84      -17.85     15.56 o 
  -3   7  24       25.59       12.22     17.11 o 
  -1   7  24      795.40      743.89     51.74 o 
   1   7  24       79.47       77.33     42.01 o 
  -2   8  24      155.60      182.65     31.03 o 
   0   8  24        0.57      -27.07     18.69 o 
  -7   1  25        3.35      -21.05     14.04 o 
  -5   1  25        4.12       11.97     16.34 o 
  -3   1  25       57.32       46.50     20.84 o 
  -1   1  25      299.18      300.02     32.93 o 
   1   1  25        5.18        0.95     13.06 o 
   3   1  25      184.05      177.15     22.39 o 
   5   1  25        1.10      -23.22     15.48 o 
  -8   2  25        1.02       -2.49     15.05 o 
  -6   2  25      139.78       98.91     22.40 o 
  -4   2  25       76.02       88.87     24.03 o 
  -2   2  25      443.07      454.72     43.33 o 
   0   2  25        6.70      -14.07     18.26 o 
   2   2  25      115.62      147.00     20.30 o 
   4   2  25        2.52        4.07     29.46 o 
  -7   3  25        0.30      -13.31     15.26 o 
  -5   3  25        2.72        9.54     18.16 o 
  -3   3  25        9.74        0.72     19.47 o 
  -1   3  25      433.47      491.97     27.50 o 
   1   3  25       43.23       21.54     15.52 o 
   3   3  25        7.83      -13.86     15.66 o 
  -6   4  25       67.48       65.06     21.82 o 
  -4   4  25        9.85        2.39     15.18 o 
  -2   4  25      217.51      311.89     27.86 o 
   0   4  25       78.92       83.42     22.94 o 
   2   4  25        0.45      -12.15     16.77 o 
   4   4  25       11.98       16.77     21.41 o 
  -5   5  25        0.98      -17.19     14.76 o 
  -3   5  25        1.19      -12.40     16.16 o 
  -1   5  25       70.56      107.42     20.66 o 
   1   5  25        9.56      -14.08     16.06 o 
   3   5  25       39.46       18.65     22.48 o 
  -4   6  25        0.00       -6.84     15.72 o 
  -2   6  25      262.70      328.82     40.30 o 
   0   6  25        0.07        4.81     19.41 o 
   2   6  25       71.63       60.91     24.47 o 
  -3   7  25       25.22       33.44     19.20 o 
  -1   7  25      135.34      151.88     30.63 o 
   1   7  25      147.13      135.95     29.41 o 
  -6   0  26       80.24       70.42     32.97 o 
  -4   0  26      263.08      300.27     46.86 o 
  -2   0  26       16.74      -22.72     22.58 o 
   0   0  26      167.29      186.03     42.51 o 
   2   0  26      201.85      135.25     40.55 o 
   4   0  26       16.30       39.55     32.12 o 
  -7   1  26       40.37       20.80     17.76 o 
  -5   1  26       34.30       26.07     19.94 o 
  -3   1  26       10.49        5.14     18.31 o 
  -1   1  26        1.51       -5.16     16.96 o 
   1   1  26      550.93      487.01     27.25 o 
   3   1  26       28.22       -1.66     20.57 o 
  -6   2  26       36.07       11.50     18.46 o 
  -4   2  26      161.68      176.86     29.53 o 
  -2   2  26       21.13       39.63     16.39 o 
   0   2  26       77.35       60.84     17.34 o 
   2   2  26      163.42      170.20     26.45 o 
   4   2  26       15.95       -0.98     32.96 o 
  -7   3  26       62.05       68.99     26.44 o 
  -5   3  26        0.14      -14.26     17.18 o 
  -3   3  26      104.18      150.68     22.82 o 
  -1   3  26       22.39       26.07     19.51 o 
   1   3  26       51.94       55.12     18.80 o 
   3   3  26       74.75       96.36     24.53 o 
  -6   4  26       32.28       14.12     19.81 o 
  -4   4  26       17.78        9.64     16.28 o 
  -2   4  26       14.27       14.45     24.47 o 
   0   4  26        2.03       -1.19     15.20 o 
   2   4  26        0.72      -10.05     17.03 o 
  -5   5  26        7.10       -7.61     15.64 o 
  -3   5  26      217.34      226.54     26.14 o 
  -1   5  26      377.53      375.97     30.96 o 
   1   5  26        2.72      -26.03     17.36 o 
  -4   6  26        0.14      -23.04     15.36 o 
  -2   6  26      181.13      269.92     28.69 o 
   0   6  26       32.27       18.91     20.60 o 
  -5   1  27       22.45       37.00     20.89 o 
  -3   1  27        1.71       -1.55     18.83 o 
  -1   1  27        9.50      -12.28     19.25 o 
   1   1  27      226.88      238.82     24.76 o 
   3   1  27        0.01      -26.32     17.54 o 
  -6   2  27      314.42      246.70     43.36 o 
  -4   2  27      307.70      272.22     33.88 o 
  -2   2  27      141.06      122.52     27.12 o 
   0   2  27       23.55        5.66     14.84 o 
   2   2  27       42.87       21.85     17.43 o 
  -5   3  27        2.81       -4.61     20.19 o 
  -3   3  27      121.00      165.88     23.67 o 
  -1   3  27       16.82        1.62     19.92 o 
   1   3  27        1.35      -18.31     15.36 o 
   3   3  27        4.23        1.63     22.79 o 
  -4   4  27      196.28      240.20     27.46 o 
  -2   4  27       46.18       36.80     18.28 o 
   0   4  27       60.40       48.91     19.22 o 
   2   4  27        2.80        0.48     19.43 o 
  -3   5  27       34.29        8.94     17.49 o 
  -1   5  27        1.04        4.44     16.09 o 
   1   5  27       75.55       67.96     23.77 o 
  -6   0  28       10.35      -15.85     23.28 o 
  -4   0  28       33.65       51.34     31.42 o 
  -2   0  28        1.15      -15.43     24.97 o 
   0   0  28       11.23       19.78     31.42 o 
   2   0  28      219.11      135.39     41.81 o 
  -5   1  28       87.71       70.70     24.88 o 
  -3   1  28       86.04       70.71     43.14 o 
  -1   1  28       10.59       -7.78     18.92 o 
   1   1  28        0.72      -16.90     18.20 o 
  -4   2  28      267.34      327.89     37.45 o 
  -2   2  28        3.27        0.52     20.60 o 
   0   2  28        7.31      -13.11     15.48 o 
   2   2  28        9.98       -0.18     16.41 o 
  -5   3  28       21.07        5.06     33.87 o 
  -3   3  28      491.67      463.24     30.38 o 
  -1   3  28       48.90       40.60     18.39 o 
   1   3  28       36.54       15.10     17.51 o 
  -4   4  28      408.70      412.13     41.14 o 
  -2   4  28       22.05       14.17     16.74 o 
   0   4  28       41.14       37.54     23.31 o 
  -3   1  29      102.23      130.75     29.21 o 
  -1   1  29       14.95       -9.57     19.65 o 
  -2   2  29       61.65       57.64     27.12 o 
   0   2  29      116.07      114.37     21.95 o 
                                                 
